# Supplementary material for: Cooperative microbial interactions drive spatial segregation in porous environments
Source: Nat Commun. 2023 Jul 15;14:4226. doi: 10.1038/s41467-023-39991-4 (PMC10349867; doi:10.1038/s41467-023-39991-4)
Supplement: Supplementary file 4 — Source Data [file 41467_2023_39991_MOESM4_ESM.xlsx]

## Sheet: Fig 2b
time (h)	ASV	replicate1 (%)	replicate2 (%)	replicate3 (%)
0	ASV1.Pseudomonas	34.0523	36.8886	57.9958
12	ASV1.Pseudomonas	45.6151	25.1366	35.5356
36	ASV1.Pseudomonas	77.3973	71.0199	70.1029
48	ASV1.Pseudomonas	67.0276	83.1407	53.2363
72	ASV1.Pseudomonas	94.7054	97.3807	72.6734
96	ASV1.Pseudomonas	89.7108	82.7017	95.998
108	ASV1.Pseudomonas	71.3955	93.9152	86.6086
0	ASV2.Arthrobacter	2.4524	3.538	1.6136
12	ASV2.Arthrobacter	0	1.6462	6.853
36	ASV2.Arthrobacter	10.5282	5.3946	8.2943
48	ASV2.Arthrobacter	7.8456	3.4314	12.9963
72	ASV2.Arthrobacter	0.6829	0.3439	0.5634
96	ASV2.Arthrobacter	2.0022	0.3805	0.5682
108	ASV2.Arthrobacter	0.2219	0.0854	0.1878
0	ASV3.Ochrobactrum	6.8774	4.6825	5.219
12	ASV3.Ochrobactrum	0	5.5897	6.1214
36	ASV3.Ochrobactrum	0.8706	1.7072	2.2632
48	ASV3.Ochrobactrum	2.6339	1.356	2.8607
72	ASV3.Ochrobactrum	0.6219	0.1512	6.414
96	ASV3.Ochrobactrum	1.6096	4.2849	0.2146
108	ASV3.Ochrobactrum	0.4317	0.1805	0.3024
0	ASV6.Herbaspirillum	0.6682	0.6121	0.6877
12	ASV6.Herbaspirillum	0	0.1805	0.278
36	ASV6.Herbaspirillum	1.2584	10.2356	2.7339
48	ASV6.Herbaspirillum	2.79	0.4292	4.0728
72	ASV6.Herbaspirillum	0.4951	0.1244	0.4682
96	ASV6.Herbaspirillum	0.5926	0.3073	0.2097
108	ASV6.Herbaspirillum	1.9949	0.3244	2.6875
0	ASV8.Dyella	0.0366	0.0317	0.0341
12	ASV8.Dyella	0	0.0634	0.1097
36	ASV8.Dyella	0.0146	0.0439	0.1195
48	ASV8.Dyella	0.0854	0.2488	0.2244
72	ASV8.Dyella	0.4146	0.1658	0.5707
96	ASV8.Dyella	1.0462	0.8389	0.5829
108	ASV8.Dyella	10.0259	1.2657	1.9047
0	ASV12.Sediminibacterium	1.2683	1.8779	0.2049
12	ASV12.Sediminibacterium	0	1.8827	2.3022
36	ASV12.Sediminibacterium	0.378	0.5585	0.7658
48	ASV12.Sediminibacterium	1.1633	0.6121	0.8194
72	ASV12.Sediminibacterium	0.2024	0.161	4.0752
96	ASV12.Sediminibacterium	0.3341	2.8558	0.0561
108	ASV12.Sediminibacterium	0.1073	0.0561	0.1244
0	ASV10.Sediminibacterium	2.6339	1.9754	1.9998
12	ASV10.Sediminibacterium	0	2.0949	2.3339
36	ASV10.Sediminibacterium	0.378	0.5463	0.7121
48	ASV10.Sediminibacterium	0.9804	0.4682	0.8828
72	ASV10.Sediminibacterium	0.178	0.0439	3.9313
96	ASV10.Sediminibacterium	0.2878	2.6705	0.0415
108	ASV10.Sediminibacterium	0.1049	0.0488	0.0854
0	ASV11.Rhodococcus	0.0683	0.061	0.0171
12	ASV11.Rhodococcus	0	0.1561	0.1561
36	ASV11.Rhodococcus	0.0707	0.1853	0.1902
48	ASV11.Rhodococcus	0.1049	0.2488	0.3439
72	ASV11.Rhodococcus	0.2439	0.039	0.317
96	ASV11.Rhodococcus	0.4902	0.1561	0.2
108	ASV11.Rhodococcus	6.2165	1.095	2.6656
0	ASV14.Ralstonia	0.4097	1.3561	2.4268
12	ASV14.Ralstonia	0	3.0607	1.912
36	ASV14.Ralstonia	0.178	0.1829	0.6024
48	ASV14.Ralstonia	0.3853	0.2171	0.6536
72	ASV14.Ralstonia	0.0927	0.0341	0.0098
96	ASV14.Ralstonia	0.1024	0.1024	0.039
108	ASV14.Ralstonia	0.1073	0.039	0.0439
0	ASV7.Arthrobacter	3.7289	3.3216	3.4655
12	ASV7.Arthrobacter	0	0.5268	1.773
36	ASV7.Arthrobacter	0.6682	0.1439	1.1511
48	ASV7.Arthrobacter	0.7048	0.9462	0.9877
72	ASV7.Arthrobacter	0.1366	0.0805	0.0634
96	ASV7.Arthrobacter	0.078	0	0.1
108	ASV7.Arthrobacter	0	0	0
0	ASV20.Pseudarthrobacter	0.0805	0	0
12	ASV20.Pseudarthrobacter	0	0	0.0976
36	ASV20.Pseudarthrobacter	0.0854	0.0658	0.5585
48	ASV20.Pseudarthrobacter	0.0317	0.1244	0.1512
72	ASV20.Pseudarthrobacter	0.0195	0.0366	0.278
96	ASV20.Pseudarthrobacter	0.1634	0.0537	0.0366
108	ASV20.Pseudarthrobacter	1.7779	0.8658	2.2339
0	ASV19.Luteolibacter	1.4829	0.4731	2.3439
12	ASV19.Luteolibacter	0	2.551	0.7292
36	ASV19.Luteolibacter	0.2707	0.2366	0.0244
48	ASV19.Luteolibacter	0.5048	0.2439	0.9536
72	ASV19.Luteolibacter	0	0	0
96	ASV19.Luteolibacter	0.0073	0.0122	0.0122
108	ASV19.Luteolibacter	0.0341	0.0146	0.0073
0	ASV21.Pelomonas	0.1683	1.2194	0.1683
12	ASV21.Pelomonas	0	1.5218	1.2145
36	ASV21.Pelomonas	0.0902	0.1414	0.3634
48	ASV21.Pelomonas	0.178	0.1171	0.4561
72	ASV21.Pelomonas	0.0658	0.0415	0.2073
96	ASV21.Pelomonas	0.1	0.3853	0.039
108	ASV21.Pelomonas	0.0732	0.0219	0.0366
0	ASV22.Veillonella	1.2683	2.4414	0.3195
12	ASV22.Veillonella	0	2.5461	0.5097
36	ASV22.Veillonella	0.2927	0.2536	0.0146
48	ASV22.Veillonella	0.3731	0.2317	0.7658
72	ASV22.Veillonella	0	0	0
96	ASV22.Veillonella	0.0049	0.0146	0
108	ASV22.Veillonella	0.0268	0.0073	0
0	ASV15.Arthrobacter	1.1584	1.3413	1.2462
12	ASV15.Arthrobacter	0	0.4731	0.5463
36	ASV15.Arthrobacter	0.4512	0.3731	0.6219
48	ASV15.Arthrobacter	1.0779	0.2341	0.7902
72	ASV15.Arthrobacter	0	0	0
96	ASV15.Arthrobacter	0.1146	0	0
108	ASV15.Arthrobacter	0	0	0
0	ASV17.Arthrobacter	0.6951	0.6585	0.7341
12	ASV17.Arthrobacter	0	0.2122	0.2292
36	ASV17.Arthrobacter	0.4097	0.5195	1.1072
48	ASV17.Arthrobacter	0.4561	0.1902	1.2218
72	ASV17.Arthrobacter	0	0	0
96	ASV17.Arthrobacter	0.0756	0	0
108	ASV17.Arthrobacter	0	0	0.1683
0	ASV30.Ochrobactrum	0	0	0
12	ASV30.Ochrobactrum	4.3362	0	0
36	ASV30.Ochrobactrum	0	0	0
48	ASV30.Ochrobactrum	0	0	0
72	ASV30.Ochrobactrum	0	0	0
96	ASV30.Ochrobactrum	0	0	0
108	ASV30.Ochrobactrum	0	0	0
0	ASV23.Lactobacillus	0.9755	0.9999	0.6829
12	ASV23.Lactobacillus	0	1.9754	0.7853
36	ASV23.Lactobacillus	0.1561	0.1219	0.0317
48	ASV23.Lactobacillus	0.0829	0.1634	0.1951
72	ASV23.Lactobacillus	0.0073	0.0049	0.0146
96	ASV23.Lactobacillus	0.0488	0.0854	0.0415
108	ASV23.Lactobacillus	0.1195	0.0268	0.0366
0	ASV28.Agrobacterium	0.8048	0.4634	0.5853
12	ASV28.Agrobacterium	0	0.5975	0.7146
36	ASV28.Agrobacterium	0.1146	0.1902	0.139
48	ASV28.Agrobacterium	0.2463	0.1268	0.1488
72	ASV28.Agrobacterium	0.0512	0.0073	0.5146
96	ASV28.Agrobacterium	0.2366	0.6024	0.0219
108	ASV28.Agrobacterium	0.061	0.0098	0.0341
0	ASV24.Bifidobacterium	0.2951	2.5048	1.2756
12	ASV24.Bifidobacterium	0	1.4316	0.4561
36	ASV24.Bifidobacterium	0.2219	0.278	0.0463
48	ASV24.Bifidobacterium	0.2731	0.2536	0.6609
72	ASV24.Bifidobacterium	0	0	0
96	ASV24.Bifidobacterium	0	0.0317	0.0098
108	ASV24.Bifidobacterium	0.0463	0	0

## Sheet: Fig 3a monoculture
	biofilm OD590								planktonic OD600
asv2.Arthrobacter	0.008	0.0094	0.0062	0.0073	0.0124	0.0085	0.0123	0.012	0.2326	0.2516	0.3268	0.2785	0.3051	0.238	0.2116	0.1916
asv7.Arthrobacter	0.0141	0.0175	0.0163	0.0229	0.0239	0.0211	0.0161	0.0168	0.1595	0.1621	0.218	0.2202	0.1615	0.132	0.1812	0.1318
asv15.Arthrobacter	0.016	0.0183	0.024	0.0164	0.0169	0.0257	0.0232	0.0331	0.1151	0.1337	0.1441	0.1429	0.1512	0.1656	0.1552	0.1491
asv17.Arthrobacter	0.0289	0.018	0.0207	0.0296	0.0259	0.0254	0.0246	0.0184	0.2518	0.2472	0.2516	0.2582	0.1937	0.1941	0.1982	0.2039
asv18.Arthrobacter	0.023	0.0175	0.0251	0.0244	0.0177	0.0254	0.0158	0.0228	0.1967	0.2112	0.2338	0.2226	0.2164	0.2412	0.2242	0.2135
asv1.Pseudomonas	0.1962	0.1382	0.1558	0.1532	0.149	0.1762	0.1186	0.1356	0.0752	0.1151	0.1254	0.1117	0.1326	0.1612	0.1597	0.1357
asv57.Pseudomonas	0.1253	0.1356	0.0597	0.0996	0.1114	0.0946	0.0862	0.1185	0.1524	0.1647	0.1692	0.1681	0.2236	0.2154	0.2051	0.2105
asv45.Pseudomonas	0.0453	0.0591	0.0478	0.056	0.0371	0.0366	0.0289	0.0352	0.2513	0.2061	0.2057	0.2092	0.1843	0.1997	0.2032	0.2156
asv49.Pseudomonas	0.0293	0.0255	0.033	0.0247	0.0311	0.0457	0.0466	0.0501	0.0976	0.1038	0.1061	0.0898	0.1312	0.1458	0.1341	0.1537
asv88.Pseudomonas	0.1023	0.0709	0.0548	0.1092	0.0758	0.0652	0.0737	0.0594	0.1866	0.1867	0.1842	0.2187	0.2764	0.1985	0.2276	0.2297
asv11.Rhodococcus	0.1531	0.1357	0.1334	0.1992	0.1516	0.2845	0.1582	0.1731	0.2024	0.2858	0.2957	0.3017	0.2274	0.2622	0.1561	0.2711
asv198.Rhodococcus	0.1178	0.1436	0.1691	0.1786	0.0983	0.0899	0.0873	0.1342	0.2731	0.1942	0.2046	0.2522	0.2912	0.2641	0.2936	0.2821
asv404.Rhodococcus	0.0769	0.0643	0.0965	0.0679	0.097	0.1245	0.1273	0.1095	0.3152	0.3221	0.3427	0.3312	0.2035	0.2012	0.1175	0.2127
asv3126.Rhodococcus	0.1725	0.1443	0.1383	0.145	0.1432	0.1894	0.1647	0.2217	0.2051	0.2076	0.2522	0.2514	0.2011	0.2113	0.1988	0.2096
asv4255.Rhodococcus	0.1462	0.1923	0.132	0.183	0.1712	0.129	0.2092	0.1347	0.1655	0.2259	0.2427	0.2156	0.1987	0.1575	0.1672	0.1811
asv20.Pseudarthrobacter	0.0403	0.0439	0.0531	0.0394	0.0188	0.0364	0.0474	0.047	0.2695	0.2865	0.1399	0.1622	0.1688	0.1677	0.2338	0.2339
asv16.Pseudarthrobacter	0.0247	0.0292	0.0283	0.0298	0.034	0.0358	0.0321	0.0208	0.2453	0.1445	0.1364	0.2009	0.2002	0.2307	0.2267	0.2363
asv456.PseudoArthrobacter	0.0197	0.017	0.0276	0.0228	0.0236	0.022	0.0348	0.0225	0.1569	0.1582	0.1582	0.1678	0.1771	0.2537	0.2471	0.1616
asv1800.Pseudoarthrobacter	0.0325	0.0211	0.0282	0.0352	0.0213	0.0375	0.0223	0.0229	0.165	0.1825	0.1916	0.2233	0.1857	0.1558	0.1658	0.1719
asv636.PseudoArthrobacter	0.0223	0.0183	0.0246	0.0264	0.0234	0.0166	0.0181	0.0295	0.1628	0.2604	0.1749	0.1838	0.1807	0.1757	0.1804	0.1903

## Sheet: Fig 3a coculture
	biofilm OD590
ASV2-ASV1	0.3401	0.5306	0.3945	0.5034	0.5669	0.4898	0.4807	0.4626
ASV2-ASV57	0.3713	0.2465	0.3307	0.2151	0.2591	0.365	0.3401	0.2496
ASV2-ASV45	0.4357	0.3559	0.3845	0.3515	0.4123	0.5121	0.3689	0.4687
ASV2-ASV49	0.3153	0.3221	0.3356	0.3424	0.2712	0.402	0.3695	0.3797
ASV2-ASV88	0.3399	0.2286	0.3519	0.2707	0.3669	0.2917	0.2256	0.373
ASV2-ASV11	0.2858	0.3835	0.3685	0.4211	0.297	0.4023	0.4324	0.391
ASV2-ASV198	0.2067	0.1583	0.1492	0.1438	0.1929	0.1856	0.1827	0.1547
ASV2-ASV404	0.3685	0.2922	0.2855	0.2656	0.2722	0.3353	0.3453	0.3154
ASV2-ASV3126	0.3346	0.3732	0.2812	0.3097	0.3845	0.477	0.3382	0.4052
ASV2-ASV4255	0.3175	0.3582	0.35	0.4762	0.4396	0.5169	0.4721	0.4965
ASV2-ASV20	0.1822	0.1804	0.1699	0.1664	0.23	0.1594	0.1384	0.208
ASV2-ASV16	0.0263	0.0342	0.0421	0.0345	0.0413	0.046	0.0443	0.0426
ASV2-ASV456	0.0438	0.0463	0.0433	0.0593	0.0466	0.0577	0.0553	0.0462
ASV2-ASV1800	0.0783	0.0655	0.0732	0.0457	0.0563	0.062	0.0439	0.0538
ASV2-ASV636	0.03	0.0344	0.0234	0.0331	0.0366	0.0391	0.0243	0.0328
ASV7-ASV1	0.184	0.1723	0.2115	0.1997	0.235	0.231	0.186	0.1782
ASV7-ASV57	0.1788	0.2108	0.1209	0.2016	0.1332	0.2331	0.1472	0.135
ASV7-ASV45	0.027	0.0262	0.0301	0.0279	0.0299	0.0323	0.0265	0.0243
ASV7-ASV49	0.1213	0.098	0.1393	0.1367	0.1251	0.1264	0.1174	0.1432
ASV7-ASV88	0.1544	0.1558	0.1575	0.1412	0.1214	0.1355	0.1016	0.103
ASV7-ASV11	0.2224	0.202	0.1714	0.1673	0.1652	0.1547	0.1734	0.1979
ASV7-ASV198	0.1295	0.1071	0.1319	0.1211	0.1223	0.1259	0.0947	0.1271
ASV7-ASV404	1.0991	1.5128	1.0344	1.1249	1.3706	1.7456	1.112	0.9827
ASV7-ASV3126	0.8812	1.0434	0.846	1.0058	1.0246	0.9494	1.081	1.1374
ASV7-ASV4255	0.7548	0.5624	0.6808	0.7844	0.7696	0.8288	0.6216	0.8214
ASV7-ASV20	0.0656	0.0697	0.0533	0.0665	0.0821	0.0968	0.0952	0.0993
ASV7-ASV16	0.0627	0.0508	0.0557	0.058	0.0319	0.0533	0.0538	0.0392
ASV7-ASV456	0.0859	0.0907	0.0644	0.0915	0.0883	0.0811	0.0732	0.0684
ASV7-ASV1800	0.0144	0.012	0.0134	0.0128	0.0102	0.0112	0.0158	0.0147
ASV7-ASV636	0.0438	0.0342	0.048	0.0399	0.0457	0.0318	0.0392	0.0428
ASV15-ASV1	0.2938	0.2158	0.208	0.1976	0.2756	0.2548	0.3198	0.299
ASV15-ASV57	0.168	0.1824	0.1104	0.1424	0.2235	0.2112	0.152	0.1264
ASV15-ASV45	0.0538	0.0517	0.059	0.06	0.0402	0.0673	0.0485	0.0553
ASV15-ASV49	0.0692	0.0968	0.0675	0.07	0.0627	0.0716	0.0635	0.0732
ASV15-ASV88	0.0667	0.0734	0.0858	0.0609	0.0873	0.0646	0.0698	0.069
ASV15-ASV11	0.529	0.703	0.8004	0.4896	0.522	0.548	0.7308	0.5031
ASV15-ASV198	0.1287	0.1264	0.1429	0.1229	0.0933	0.1379	0.1464	0.1299
ASV15-ASV404	0.0961	0.1015	0.1199	0.0821	0.0983	0.1462	0.1177	0.0864
ASV15-ASV3126	0.225	0.2862	0.1835	0.2935	0.3033	0.2568	0.3523	0.2177
ASV15-ASV4255	0.1114	0.1183	0.116	0.1137	0.1102	0.1369	0.0963	0.1539
ASV15-ASV20	0.1028	0.0823	0.1211	0.0805	0.0917	0.0831	0.0891	0.1003
ASV15-ASV16	0.0149	0.0163	0.0161	0.0123	0.0117	0.0121	0.0171	0.0137
ASV15-ASV456	0.1058	0.0939	0.0702	0.1186	0.091	0.086	0.0791	0.1097
ASV15-ASV1800	0.0373	0.0473	0.0433	0.0444	0.0314	0.0419	0.0507	0.0352
ASV15-ASV636	0.1855	0.2236	0.2283	0.2497	0.2331	0.2735	0.2069	0.2878
ASV17-ASV1	0.2975	0.22	0.31	0.2825	0.21	0.27	0.195	0.205
ASV17-ASV57	0.1466	0.1593	0.0931	0.1523	0.1692	0.1213	0.1579	0.1086
ASV17-ASV45	0.1539	0.148	0.1125	0.145	0.1761	0.1658	0.1524	0.1362
ASV17-ASV49	0.1445	0.1372	0.1606	0.1168	0.1621	0.1898	0.1664	0.1489
ASV17-ASV88	0.176	0.184	0.1936	0.1872	0.1824	0.1648	0.2	0.144
ASV17-ASV11	0.2151	0.2236	0.2575	0.2532	0.2434	0.3141	0.2972	0.3538
ASV17-ASV198	0.2457	0.1932	0.1722	0.2058	0.2625	0.1974	0.1827	0.1764
ASV17-ASV404	0.1766	0.1882	0.2208	0.1805	0.2093	0.2419	0.1786	0.2131
ASV17-ASV3126	0.273	0.2912	0.2678	0.2344	0.2054	0.3458	0.2756	0.2729
ASV17-ASV4255	0.248	0.243	0.1612	0.2306	0.2951	0.3298	0.2678	0.2207
ASV17-ASV20	0.0446	0.0346	0.0396	0.0378	0.0465	0.0388	0.0292	0.0417
ASV17-ASV16	0.0315	0.0367	0.0378	0.0453	0.0473	0.0331	0.0449	0.0304
ASV17-ASV456	0.0569	0.0631	0.0625	0.0463	0.0435	0.062	0.0614	0.0558
ASV17-ASV1800	0.0079	0.008	0.0107	0.0072	0.0111	0.0098	0.0078	0.0074
ASV17-ASV636	0.0159	0.0115	0.0093	0.0134	0.0169	0.0154	0.0129	0.0134
ASV18-ASV1	0.18	0.2031	0.2262	0.2585	0.2839	0.2331	0.1823	0.24
ASV18-ASV57	0.1137	0.1276	0.0998	0.0916	0.0882	0.1253	0.0893	0.1098
ASV18-ASV45	0.1135	0.1525	0.122	0.1427	0.1269	0.1122	0.0988	0.0976
ASV18-ASV49	0.0548	0.0643	0.0606	0.0759	0.0862	0.0788	0.0686	0.0825
ASV18-ASV88	0.1315	0.2128	0.1384	0.199	0.1695	0.1419	0.1938	0.192
ASV18-ASV11	0.2178	0.295	0.2867	0.2895	0.3198	0.2343	0.2812	0.2839
ASV18-ASV198	0.1011	0.1344	0.0918	0.1118	0.165	0.1338	0.1024	0.1304
ASV18-ASV404	0.1905	0.2243	0.2455	0.1799	0.2561	0.2117	0.2497	0.1947
ASV18-ASV3126	0.2556	0.3665	0.3018	0.3572	0.2895	0.2833	0.2371	0.2867
ASV18-ASV4255	0.2677	0.2474	0.2183	0.3463	0.2212	0.2444	0.2561	0.3405
ASV18-ASV20	0.0193	0.0296	0.0244	0.0197	0.022	0.0328	0.0267	0.0276
ASV18-ASV16	0.1862	0.1596	0.1577	0.1691	0.2165	0.2089	0.1822	0.1767
ASV18-ASV456	0.0509	0.0537	0.031	0.0421	0.0468	0.0519	0.0384	0.0509
ASV18-ASV1800	0.0075	0.008	0.0053	0.0089	0.0089	0.01	0.0097	0.0096
ASV18-ASV636	0.0082	0.0083	0.013	0.0117	0.0192	0.0095	0.0133	0.0122

## Sheet: Fig 3b &S9 DEGs in Pseudomonas 
gene oid	baseMean	log2FoldChange	lfcSE	stat	pvalue	padj	comparison	expression	species	locus tag	product
2934219947	290.007	-1.969	0.196	-7.491	0	0	ASV1ASV2-vs-ASV1	dn	Pseudomonas	Ga0508010_01_145_1050	hypothetical protein
2934219948	484.829	-1.669	0.222	-5.263	0	0	ASV1ASV2-vs-ASV1	dn	Pseudomonas	Ga0508010_01_1062_2456	cardiolipin synthase
2934219949	955.109	-2.65	0.156	-13.79	0	0	ASV1ASV2-vs-ASV1	dn	Pseudomonas	Ga0508010_01_2695_3423	CRP-like cAMP-binding protein
2934219950	36.336	-1.518	0.364	-2.795	0.005	0.015	ASV1ASV2-vs-ASV1	dn	Pseudomonas	Ga0508010_01_3547_4242	CRP-like cAMP-binding protein
2934219954	26.624	-2.077	0.449	-3.513	0	0.001	ASV1ASV2-vs-ASV1	dn	Pseudomonas	Ga0508010_01_6123_6332	hypothetical protein
2934219955	1083.27	-3.305	0.185	-15.158	0	0	ASV1ASV2-vs-ASV1	dn	Pseudomonas	Ga0508010_01_6367_7029	lipid-binding SYLF domain-containing protein
2934219956	53.713	-1.32	0.3	-2.733	0.006	0.018	ASV1ASV2-vs-ASV1	dn	Pseudomonas	Ga0508010_01_7507_7788	hypothetical protein
2934219957	41.041	1.719	0.349	3.499	0	0.002	ASV1ASV2-vs-ASV1	up	Pseudomonas	Ga0508010_01_7911_8633	NAD(P)H dehydrogenase (quinone)
2934219966	27.085	1.527	0.399	2.575	0.01	0.028	ASV1ASV2-vs-ASV1	up	Pseudomonas	Ga0508010_01_21306_22079	polar amino acid transport system substrate-binding protein
2934219967	133.282	1.271	0.231	3.343	0.001	0.003	ASV1ASV2-vs-ASV1	up	Pseudomonas	Ga0508010_01_22085_22801	two-component system OmpR family response regulator
2934219969	163.788	1.345	0.231	3.648	0	0.001	ASV1ASV2-vs-ASV1	up	Pseudomonas	Ga0508010_01_23802_24851	putative spermidine/putrescine transport system substrate-binding protein
2934219970	203.315	1.203	0.207	3.402	0.001	0.002	ASV1ASV2-vs-ASV1	up	Pseudomonas	Ga0508010_01_25069_27030	2,4-dienoyl-CoA reductase-like NADH-dependent reductase (Old Yellow Enzyme family)
2934219971	131.661	1.355	0.232	3.685	0	0.001	ASV1ASV2-vs-ASV1	up	Pseudomonas	Ga0508010_01_27221_27838	transcriptional regulator with XRE-family HTH domain
2934219972	192.37	1.101	0.224	2.689	0.007	0.02	ASV1ASV2-vs-ASV1	up	Pseudomonas	Ga0508010_01_27835_28767	AraC family ethanolamine operon transcriptional activator
2934219977	683.642	-2.002	0.168	-8.951	0	0	ASV1ASV2-vs-ASV1	dn	Pseudomonas	Ga0508010_01_33526_34323	putative intracellular protease/amidase
2934219983	1189.77	-1.748	0.159	-7.832	0	0	ASV1ASV2-vs-ASV1	dn	Pseudomonas	Ga0508010_01_40573_41016	hypothetical protein
2934219995	723.481	-1.84	0.193	-6.953	0	0	ASV1ASV2-vs-ASV1	dn	Pseudomonas	Ga0508010_01_59239_59514	hypothetical protein
2934219998	2274.32	1.601	0.169	6.532	0	0	ASV1ASV2-vs-ASV1	up	Pseudomonas	Ga0508010_01_63388_65034	phosphoglucomutase
2934220002	440.093	1.347	0.181	4.67	0	0	ASV1ASV2-vs-ASV1	up	Pseudomonas	Ga0508010_01_69980_70894	LysR family transcriptional activator of mexEF-oprN operon
2934220015	58.91	1.211	0.286	2.491	0.013	0.034	ASV1ASV2-vs-ASV1	up	Pseudomonas	Ga0508010_01_88034_89803	ATP-binding cassette subfamily B protein IrtB
2934220016	108.305	1.259	0.234	3.236	0.001	0.004	ASV1ASV2-vs-ASV1	up	Pseudomonas	Ga0508010_01_89797_91587	ATP-binding cassette subfamily B protein IrtA
2934220018	548.105	1.613	0.175	6.346	0	0	ASV1ASV2-vs-ASV1	up	Pseudomonas	Ga0508010_01_92497_94665	NRPS condensation-like uncharacterized protein/acyl carrier protein
2934220020	132.415	1.122	0.243	2.562	0.01	0.028	ASV1ASV2-vs-ASV1	up	Pseudomonas	Ga0508010_01_96136_100488	amino acid adenylation domain-containing protein
2934220025	283.735	-1.382	0.205	-4.295	0	0	ASV1ASV2-vs-ASV1	dn	Pseudomonas	Ga0508010_01_105522_105872	peptidoglycan/LPS O-acetylase OafA/YrhL
2934220026	179.106	-1.031	0.195	-2.728	0.006	0.018	ASV1ASV2-vs-ASV1	dn	Pseudomonas	Ga0508010_01_105888_106343	uncharacterized membrane protein YhaH (DUF805 family)
2934220029	190.445	-1.076	0.214	-2.693	0.007	0.02	ASV1ASV2-vs-ASV1	dn	Pseudomonas	Ga0508010_01_111064_112485	multidrug efflux system outer membrane protein
2934220030	181.03	-2.608	0.251	-8.39	0	0	ASV1ASV2-vs-ASV1	dn	Pseudomonas	Ga0508010_01_112605_113570	multidrug resistance efflux pump
2934220032	478.783	-1.95	0.238	-6.093	0	0	ASV1ASV2-vs-ASV1	dn	Pseudomonas	Ga0508010_01_113765_115900	uncharacterized membrane protein YccC
2934220035	716.101	-1.19	0.149	-4.638	0	0	ASV1ASV2-vs-ASV1	dn	Pseudomonas	Ga0508010_01_117939_119120	signal transduction histidine kinase
2934220036	292.174	-1.223	0.203	-3.558	0	0.001	ASV1ASV2-vs-ASV1	dn	Pseudomonas	Ga0508010_01_119110_119931	chemotaxis protein methyltransferase CheR
2934220037	1090.7	-1.539	0.148	-7.033	0	0	ASV1ASV2-vs-ASV1	dn	Pseudomonas	Ga0508010_01_119932_123444	signal transduction histidine kinase/DNA-binding response OmpR family regulator/CHASE3 domain sensor protein
2934220038	88.299	-1.281	0.291	-2.688	0.007	0.02	ASV1ASV2-vs-ASV1	dn	Pseudomonas	Ga0508010_01_123594_123956	CheY-like chemotaxis protein
2934220044	56.002	1.482	0.304	3.232	0.001	0.004	ASV1ASV2-vs-ASV1	up	Pseudomonas	Ga0508010_01_129382_130614	cell division protein ZapE
2934220054	209.502	-1.883	0.22	-6.281	0	0	ASV1ASV2-vs-ASV1	dn	Pseudomonas	Ga0508010_01_137516_137833	ElaB/YqjD/DUF883 family membrane-anchored ribosome-binding protein
2934220055	1378.39	1.175	0.182	3.705	0	0.001	ASV1ASV2-vs-ASV1	up	Pseudomonas	Ga0508010_01_138075_139115	delta1-piperideine-2-carboxylate reductase
2934220057	60.657	1.256	0.308	2.457	0.014	0.037	ASV1ASV2-vs-ASV1	up	Pseudomonas	Ga0508010_01_144494_144871	Fe2+ or Zn2+ uptake regulation protein
2934220060	128.529	-1.939	0.278	-5.178	0	0	ASV1ASV2-vs-ASV1	dn	Pseudomonas	Ga0508010_01_145674_146921	DHA1 family multidrug/chloramphenicol efflux transport protein-like MFS transporter
2934220062	75.885	-1.353	0.267	-3.198	0.001	0.004	ASV1ASV2-vs-ASV1	dn	Pseudomonas	Ga0508010_01_148076_150523	phenylacetate-CoA ligase
2934220064	48.361	-1.259	0.323	-2.346	0.019	0.049	ASV1ASV2-vs-ASV1	dn	Pseudomonas	Ga0508010_01_151839_152804	GNAT superfamily N-acetyltransferase
2934220067	697.899	1.485	0.154	6.405	0	0	ASV1ASV2-vs-ASV1	up	Pseudomonas	Ga0508010_01_154859_155395	hypothetical protein
2934220072	297.046	-1.067	0.185	-3.058	0.002	0.007	ASV1ASV2-vs-ASV1	dn	Pseudomonas	Ga0508010_01_158900_159925	pimeloyl-ACP methyl ester carboxylesterase
2934220074	3687.12	-1.331	0.154	-5.382	0	0	ASV1ASV2-vs-ASV1	dn	Pseudomonas	Ga0508010_01_161540_163108	starch synthase
2934220075	1676.22	-1.563	0.138	-7.694	0	0	ASV1ASV2-vs-ASV1	dn	Pseudomonas	Ga0508010_01_163122_164927	maltooligosyltrehalose trehalohydrolase
2934220076	1189.34	-1.339	0.148	-5.686	0	0	ASV1ASV2-vs-ASV1	dn	Pseudomonas	Ga0508010_01_164924_167005	4-alpha-glucanotransferase
2934220077	1636.08	-1.278	0.156	-4.975	0	0	ASV1ASV2-vs-ASV1	dn	Pseudomonas	Ga0508010_01_167002_169788	(1->4)-alpha-D-glucan 1-alpha-D-glucosylmutase
2934220078	134.485	-1.837	0.223	-5.991	0	0	ASV1ASV2-vs-ASV1	dn	Pseudomonas	Ga0508010_01_169810_170127	cell division septation protein DedD
2934220079	1447.63	-1.641	0.141	-8.115	0	0	ASV1ASV2-vs-ASV1	dn	Pseudomonas	Ga0508010_01_170243_172402	isoamylase
2934220080	421.261	-2.121	0.221	-7.338	0	0	ASV1ASV2-vs-ASV1	dn	Pseudomonas	Ga0508010_01_172634_173392	LmbE family N-acetylglucosaminyl deacetylase
2934220082	288.625	2.246	0.199	8.781	0	0	ASV1ASV2-vs-ASV1	up	Pseudomonas	Ga0508010_01_175073_176032	MoxR-like ATPase
2934220083	69.91	2.146	0.289	5.698	0	0	ASV1ASV2-vs-ASV1	up	Pseudomonas	Ga0508010_01_176038_176982	uncharacterized protein (DUF58 family)
2934220084	11.729	2.219	0.66	2.605	0.009	0.025	ASV1ASV2-vs-ASV1	up	Pseudomonas	Ga0508010_01_176979_177473	hypothetical protein
2934220085	44.625	2.114	0.342	4.713	0	0	ASV1ASV2-vs-ASV1	up	Pseudomonas	Ga0508010_01_177466_178542	Ca-activated chloride channel family protein
2934220086	89.226	2.066	0.26	6.032	0	0	ASV1ASV2-vs-ASV1	up	Pseudomonas	Ga0508010_01_178539_180290	Ca-activated chloride channel family protein
2934220087	210.077	1.274	0.19	4.082	0	0	ASV1ASV2-vs-ASV1	up	Pseudomonas	Ga0508010_01_180287_181927	hypothetical protein
2934220093	106.684	2.487	0.265	7.509	0	0	ASV1ASV2-vs-ASV1	up	Pseudomonas	Ga0508010_01_190018_191262	exonuclease SbcD
2934220094	407.12	2.225	0.188	9.197	0	0	ASV1ASV2-vs-ASV1	up	Pseudomonas	Ga0508010_01_191259_194900	exonuclease SbcC
2934220095	20.43	1.909	0.471	2.989	0.003	0.008	ASV1ASV2-vs-ASV1	up	Pseudomonas	Ga0508010_01_194897_195502	glutathione S-transferase
2934220111	243.706	-1.727	0.233	-5.274	0	0	ASV1ASV2-vs-ASV1	dn	Pseudomonas	Ga0508010_01_213979_214929	hypothetical protein
2934220112	29.31	2.421	0.424	4.529	0	0	ASV1ASV2-vs-ASV1	up	Pseudomonas	Ga0508010_01_215034_216317	arsenical pump membrane protein
2934220113	16.909	2.313	0.586	3.096	0.002	0.006	ASV1ASV2-vs-ASV1	up	Pseudomonas	Ga0508010_01_216351_216698	ArsR family transcriptional regulator
2934220118	82.798	-1.4	0.255	-3.53	0	0.001	ASV1ASV2-vs-ASV1	dn	Pseudomonas	Ga0508010_01_219961_220575	ribosomal protein S18 acetylase RimI-like enzyme
2934220119	759.694	-1.366	0.164	-5.29	0	0	ASV1ASV2-vs-ASV1	dn	Pseudomonas	Ga0508010_01_220590_222845	arginine decarboxylase
2934220120	353.843	1.727	0.173	7.098	0	0	ASV1ASV2-vs-ASV1	up	Pseudomonas	Ga0508010_01_223173_223931	DNA polymerase-3 subunit epsilon
2934220128	172.025	-3.261	0.886	-3.118	0.002	0.006	ASV1ASV2-vs-ASV1	dn	Pseudomonas	Ga0508010_01_230465_231613	muconate cycloisomerase
2934220130	165.625	1.422	0.212	4.356	0	0	ASV1ASV2-vs-ASV1	up	Pseudomonas	Ga0508010_01_232667_233119	ribonuclease HI
2934220133	1902.75	2.479	0.138	14.392	0	0	ASV1ASV2-vs-ASV1	up	Pseudomonas	Ga0508010_01_234903_236336	membrane-bound lytic murein transglycosylase D
2934220135	243.886	1.209	0.187	3.784	0	0.001	ASV1ASV2-vs-ASV1	up	Pseudomonas	Ga0508010_01_238341_240182	microcin C transport system substrate-binding protein
2934220136	87.025	1.574	0.254	4.236	0	0	ASV1ASV2-vs-ASV1	up	Pseudomonas	Ga0508010_01_240184_241257	microcin C transport system permease protein
2934220137	36.545	1.523	0.36	2.845	0.004	0.013	ASV1ASV2-vs-ASV1	up	Pseudomonas	Ga0508010_01_241259_242278	microcin C transport system permease protein
2934220138	354.4	1.048	0.162	3.372	0.001	0.002	ASV1ASV2-vs-ASV1	up	Pseudomonas	Ga0508010_01_242280_243890	microcin C transport system ATP-binding protein
2934220139	1044.76	1.339	0.184	4.557	0	0	ASV1ASV2-vs-ASV1	up	Pseudomonas	Ga0508010_01_243910_244704	enoyl-[acyl-carrier protein] reductase I
2934220141	68.345	-1.565	0.282	-3.779	0	0.001	ASV1ASV2-vs-ASV1	dn	Pseudomonas	Ga0508010_01_245861_246286	extradiol dioxygenase family protein
2934220142	1435.65	-2.545	0.153	-13.393	0	0	ASV1ASV2-vs-ASV1	dn	Pseudomonas	Ga0508010_01_246306_248474	isoquinoline 1-oxidoreductase beta subunit
2934220143	215.615	-2.156	0.212	-7.828	0	0	ASV1ASV2-vs-ASV1	dn	Pseudomonas	Ga0508010_01_248477_248956	isoquinoline 1-oxidoreductase alpha subunit
2934220145	426.243	-2.119	0.194	-8.329	0	0	ASV1ASV2-vs-ASV1	dn	Pseudomonas	Ga0508010_01_250619_251122	predicted 3-demethylubiquinone-9 3-methyltransferase (glyoxalase superfamily)
2934220148	51.292	-2.125	0.33	-4.924	0	0	ASV1ASV2-vs-ASV1	dn	Pseudomonas	Ga0508010_01_252870_253154	hypothetical protein
2934220150	144.466	2.573	0.235	8.836	0	0	ASV1ASV2-vs-ASV1	up	Pseudomonas	Ga0508010_01_253619_253948	hypothetical protein
2934220154	616.234	-2.311	0.222	-8.145	0	0	ASV1ASV2-vs-ASV1	dn	Pseudomonas	Ga0508010_01_256943_258310	hypothetical protein
2934220157	128.305	1.441	0.235	4.003	0	0	ASV1ASV2-vs-ASV1	up	Pseudomonas	Ga0508010_01_259226_260224	DNA-binding LacI/PurR family transcriptional regulator
2934220161	167.646	-2.162	0.259	-6.411	0	0	ASV1ASV2-vs-ASV1	dn	Pseudomonas	Ga0508010_01_265047_265850	hypothetical protein
2934220162	23.328	-1.955	0.473	-3.075	0.002	0.006	ASV1ASV2-vs-ASV1	dn	Pseudomonas	Ga0508010_01_265916_266536	spore germination cell wall hydrolase CwlJ-like protein
2934220163	107.395	-2.092	0.255	-6.232	0	0	ASV1ASV2-vs-ASV1	dn	Pseudomonas	Ga0508010_01_266776_267093	uncharacterized protein (TIGR02448 family)
2934220164	79.912	-1.831	0.273	-4.873	0	0	ASV1ASV2-vs-ASV1	dn	Pseudomonas	Ga0508010_01_267272_267610	uncharacterized protein (TIGR02448 family)
2934220165	92.05	-1.523	0.264	-3.881	0	0	ASV1ASV2-vs-ASV1	dn	Pseudomonas	Ga0508010_01_267767_269236	aspartate racemase
2934220166	108.391	-1.767	0.242	-5.246	0	0	ASV1ASV2-vs-ASV1	dn	Pseudomonas	Ga0508010_01_269242_270537	Na+/H+-dicarboxylate symporter
2934220167	140.708	-1.024	0.212	-2.479	0.013	0.035	ASV1ASV2-vs-ASV1	dn	Pseudomonas	Ga0508010_01_270767_271684	DNA-binding transcriptional LysR family regulator
2934220168	932.657	-2.178	0.187	-8.962	0	0	ASV1ASV2-vs-ASV1	dn	Pseudomonas	Ga0508010_01_271827_273590	lactate permease
2934220174	935.899	-3.763	0.179	-18.192	0	0	ASV1ASV2-vs-ASV1	dn	Pseudomonas	Ga0508010_01_278431_278721	hypothetical protein
2934220175	184.483	-2.828	0.237	-9.841	0	0	ASV1ASV2-vs-ASV1	dn	Pseudomonas	Ga0508010_01_278896_279279	uncharacterized membrane protein YfcA
2934220176	235.925	-2.146	0.205	-8.033	0	0	ASV1ASV2-vs-ASV1	dn	Pseudomonas	Ga0508010_01_279413_279940	hypothetical protein
2934220177	986.407	-1.888	0.149	-9.297	0	0	ASV1ASV2-vs-ASV1	dn	Pseudomonas	Ga0508010_01_279985_281745	arsenite-transporting ATPase
2934220178	1239.66	-1.549	0.167	-6.285	0	0	ASV1ASV2-vs-ASV1	dn	Pseudomonas	Ga0508010_01_281888_283066	cystathionine gamma-lyase
2934220179	2107.71	-1.783	0.213	-6.031	0	0	ASV1ASV2-vs-ASV1	dn	Pseudomonas	Ga0508010_01_283063_284439	cystathionine beta-synthase
2934220187	1933.54	-1.723	0.179	-6.823	0	0	ASV1ASV2-vs-ASV1	dn	Pseudomonas	Ga0508010_01_289807_291234	phosphatidylserine decarboxylase
2934220188	181.702	1.205	0.21	3.357	0.001	0.003	ASV1ASV2-vs-ASV1	up	Pseudomonas	Ga0508010_01_291757_292377	threonine/homoserine/homoserine lactone efflux protein
2934220199	76.161	-2.361	0.298	-6.252	0	0	ASV1ASV2-vs-ASV1	dn	Pseudomonas	Ga0508010_01_301660_301959	hypothetical protein
2934220200	302.227	-1.939	0.193	-7.475	0	0	ASV1ASV2-vs-ASV1	dn	Pseudomonas	Ga0508010_01_302000_302425	uncharacterized protein (DUF1810 family)
2934220201	7041.79	-2.122	0.15	-10.841	0	0	ASV1ASV2-vs-ASV1	dn	Pseudomonas	Ga0508010_01_302614_304848	catalase-peroxidase
2934220202	198.187	-2.287	0.235	-7.597	0	0	ASV1ASV2-vs-ASV1	dn	Pseudomonas	Ga0508010_01_305207_305869	hypothetical protein
2934220203	153.472	-1.699	0.266	-4.51	0	0	ASV1ASV2-vs-ASV1	dn	Pseudomonas	Ga0508010_01_305987_306874	carboxymethylenebutenolidase
2934220207	278.805	-1.514	0.188	-5.404	0	0	ASV1ASV2-vs-ASV1	dn	Pseudomonas	Ga0508010_01_309545_310159	transcriptional regulator GlxA family with amidase domain
2934220213	184.124	-1.181	0.194	-3.507	0	0.001	ASV1ASV2-vs-ASV1	dn	Pseudomonas	Ga0508010_01_316712_317428	tRNA (cmo5U34)-methyltransferase
2934220225	356.857	2.447	0.191	10.175	0	0	ASV1ASV2-vs-ASV1	up	Pseudomonas	Ga0508010_01_327603_328475	undecaprenyl-diphosphatase
2934220227	394.589	1.175	0.175	3.847	0	0	ASV1ASV2-vs-ASV1	up	Pseudomonas	Ga0508010_01_332088_333203	endo-1,4-beta-D-glucanase Y
2934220235	1643.59	-3.114	0.166	-15.769	0	0	ASV1ASV2-vs-ASV1	dn	Pseudomonas	Ga0508010_01_342893_343246	hyperosmotically inducible protein
2934220236	1824.85	-2.541	0.17	-12.001	0	0	ASV1ASV2-vs-ASV1	dn	Pseudomonas	Ga0508010_01_343500_343898	hypothetical protein
2934220237	2248.23	-2.741	0.144	-15.566	0	0	ASV1ASV2-vs-ASV1	dn	Pseudomonas	Ga0508010_01_343995_344489	protein CpxP
2934220238	188.102	-2.102	0.212	-7.566	0	0	ASV1ASV2-vs-ASV1	dn	Pseudomonas	Ga0508010_01_344640_345128	hypothetical protein
2934220240	31.515	1.784	0.395	3.252	0.001	0.004	ASV1ASV2-vs-ASV1	up	Pseudomonas	Ga0508010_01_345568_346845	two-component system sensor kinase ParS
2934220242	110.365	1.132	0.226	2.796	0.005	0.015	ASV1ASV2-vs-ASV1	up	Pseudomonas	Ga0508010_01_347708_348319	tRNA-(ms[2]io[6]A)-hydroxylase
2934220243	3287.73	-2.126	0.166	-9.773	0	0	ASV1ASV2-vs-ASV1	dn	Pseudomonas	Ga0508010_01_348547_349413	universal stress protein E
2934220244	862.17	-1.959	0.155	-9.421	0	0	ASV1ASV2-vs-ASV1	dn	Pseudomonas	Ga0508010_01_349557_352445	insecticidal toxin complex protein TccC
2934220245	1173.24	-1.194	0.149	-4.646	0	0	ASV1ASV2-vs-ASV1	dn	Pseudomonas	Ga0508010_01_352574_354808	1,4-alpha-glucan branching enzyme
2934220246	399.769	-1.626	0.17	-6.613	0	0	ASV1ASV2-vs-ASV1	dn	Pseudomonas	Ga0508010_01_354805_358146	maltose alpha-D-glucosyltransferase/alpha-amylase
2934220247	731.57	-2.14	0.161	-10.199	0	0	ASV1ASV2-vs-ASV1	dn	Pseudomonas	Ga0508010_01_358294_360288	starch synthase (maltosyl-transferring)
2934220248	281.491	-2.442	0.189	-10.294	0	0	ASV1ASV2-vs-ASV1	dn	Pseudomonas	Ga0508010_01_360496_360729	hypothetical protein
2934220251	803.149	-1.852	0.448	-3.021	0.003	0.008	ASV1ASV2-vs-ASV1	dn	Pseudomonas	Ga0508010_01_364039_364755	hypothetical protein
2934220253	229.105	2.053	0.203	7.637	0	0	ASV1ASV2-vs-ASV1	up	Pseudomonas	Ga0508010_01_365661_367742	diguanylate cyclase (GGDEF)-like protein
2934220254	131.758	1.611	0.226	4.909	0	0	ASV1ASV2-vs-ASV1	up	Pseudomonas	Ga0508010_01_367937_369430	NodT family efflux transporter outer membrane factor (OMF) lipoprotein
2934220255	75.689	1.369	0.259	3.356	0.001	0.003	ASV1ASV2-vs-ASV1	up	Pseudomonas	Ga0508010_01_369427_372534	multidrug efflux pump
2934220256	118.057	1.361	0.246	3.497	0	0.002	ASV1ASV2-vs-ASV1	up	Pseudomonas	Ga0508010_01_372531_375635	multidrug efflux pump
2934220257	184.978	1.964	0.206	7.101	0	0	ASV1ASV2-vs-ASV1	up	Pseudomonas	Ga0508010_01_375632_376939	multidrug efflux system membrane fusion protein
2934220258	3317.35	1.578	0.137	7.856	0	0	ASV1ASV2-vs-ASV1	up	Pseudomonas	Ga0508010_01_377134_377634	thiol peroxidase
2934220263	55.217	-1.336	0.308	-2.715	0.007	0.019	ASV1ASV2-vs-ASV1	dn	Pseudomonas	Ga0508010_01_382589_384016	cytochrome c oxidase cbb3-type subunit 1
2934220270	344.05	-1.102	0.223	-2.702	0.007	0.019	ASV1ASV2-vs-ASV1	dn	Pseudomonas	Ga0508010_01_388778_389071	quinol monooxygenase YgiN
2934220271	316.846	-1.871	0.204	-6.721	0	0	ASV1ASV2-vs-ASV1	dn	Pseudomonas	Ga0508010_01_389340_390047	hypothetical protein
2934220274	307.229	-2.745	0.202	-11.094	0	0	ASV1ASV2-vs-ASV1	dn	Pseudomonas	Ga0508010_01_396071_396289	hypothetical protein
2934220275	379.821	-1.487	0.198	-4.981	0	0	ASV1ASV2-vs-ASV1	dn	Pseudomonas	Ga0508010_01_396286_397377	ABC-type sugar transport system substrate-binding protein
2934220276	126.997	-1.612	0.26	-4.27	0	0	ASV1ASV2-vs-ASV1	dn	Pseudomonas	Ga0508010_01_397494_397607	hypothetical protein
2934220277	1067.04	1.758	0.175	7.194	0	0	ASV1ASV2-vs-ASV1	up	Pseudomonas	Ga0508010_01_397900_399558	sulfite reductase (NADPH) hemoprotein beta-component
2934220278	286.92	2.368	0.202	9.243	0	0	ASV1ASV2-vs-ASV1	up	Pseudomonas	Ga0508010_01_399542_400036	uncharacterized protein (DUF934 family)
2934220283	1121.85	1.576	0.145	7.408	0	0	ASV1ASV2-vs-ASV1	up	Pseudomonas	Ga0508010_01_406146_406460	putative sterol carrier protein
2934220284	1073.96	-1.69	0.179	-6.649	0	0	ASV1ASV2-vs-ASV1	dn	Pseudomonas	Ga0508010_01_406657_408615	predicted amidohydrolase YtcJ
2934220292	184.511	-1.346	0.219	-3.857	0	0	ASV1ASV2-vs-ASV1	dn	Pseudomonas	Ga0508010_01_415337_415651	hydrogen cyanide synthase HcnA
2934220295	377.32	2.968	0.241	10.221	0	0	ASV1ASV2-vs-ASV1	up	Pseudomonas	Ga0508010_01_418202_419512	two-component system OmpR family sensor kinase
2934220296	302.725	2.719	0.22	10.077	0	0	ASV1ASV2-vs-ASV1	up	Pseudomonas	Ga0508010_01_419506_420207	two-component system OmpR family response regulator
2934220297	1052.51	2.952	0.152	16.107	0	0	ASV1ASV2-vs-ASV1	up	Pseudomonas	Ga0508010_01_420502_421659	membrane fusion protein (multidrug efflux system)
2934220298	975.025	2.99	0.21	11.831	0	0	ASV1ASV2-vs-ASV1	up	Pseudomonas	Ga0508010_01_421676_424774	multidrug efflux pump
2934220302	147.276	-1.052	0.223	-2.482	0.013	0.035	ASV1ASV2-vs-ASV1	dn	Pseudomonas	Ga0508010_01_428860_430917	hypothetical protein
2934220308	1114.6	-1.72	0.168	-7.257	0	0	ASV1ASV2-vs-ASV1	dn	Pseudomonas	Ga0508010_01_436658_437845	arginine:pyruvate transaminase
2934220309	83.596	1.307	0.277	2.912	0.004	0.011	ASV1ASV2-vs-ASV1	up	Pseudomonas	Ga0508010_01_437886_439511	methyl-accepting chemotaxis protein
2934220316	962.288	-1.6	0.162	-6.775	0	0	ASV1ASV2-vs-ASV1	dn	Pseudomonas	Ga0508010_01_446281_447357	4-hydroxyphenylpyruvate dioxygenase
2934220317	69.543	-1.307	0.27	-2.993	0.003	0.008	ASV1ASV2-vs-ASV1	dn	Pseudomonas	Ga0508010_01_447608_448558	drug/metabolite transporter (DMT)-like permease
2934220319	404.727	-1.234	0.218	-3.37	0.001	0.002	ASV1ASV2-vs-ASV1	dn	Pseudomonas	Ga0508010_01_449642_451177	EAL domain-containing protein (putative c-di-GMP-specific phosphodiesterase class I)
2934220320	45406.5	-2.115	0.137	-11.794	0	0	ASV1ASV2-vs-ASV1	dn	Pseudomonas	Ga0508010_01_451424_451786	hypothetical protein
2934220324	1596.67	1.285	0.197	3.987	0	0	ASV1ASV2-vs-ASV1	up	Pseudomonas	Ga0508010_01_455019_455582	peroxiredoxin
2934220340	22.926	1.627	0.456	2.472	0.013	0.036	ASV1ASV2-vs-ASV1	up	Pseudomonas	Ga0508010_01_466988_467668	molybdate transport system permease protein
2934220341	125.782	1.372	0.228	3.83	0	0	ASV1ASV2-vs-ASV1	up	Pseudomonas	Ga0508010_01_467672_468760	molybdate transport system ATP-binding protein
2934220342	573.841	-1.7	0.212	-5.66	0	0	ASV1ASV2-vs-ASV1	dn	Pseudomonas	Ga0508010_01_468823_469071	hypothetical protein
2934220343	1899.08	-3.116	0.173	-15.137	0	0	ASV1ASV2-vs-ASV1	dn	Pseudomonas	Ga0508010_01_469222_469452	hypothetical protein
2934220348	418.715	-1.072	0.178	-3.212	0.001	0.004	ASV1ASV2-vs-ASV1	dn	Pseudomonas	Ga0508010_01_475851_476081	hypothetical protein
2934220349	388.492	-1.815	0.222	-5.924	0	0	ASV1ASV2-vs-ASV1	dn	Pseudomonas	Ga0508010_01_476279_476521	hypothetical protein
2934220350	1186.36	-1.995	0.151	-9.888	0	0	ASV1ASV2-vs-ASV1	dn	Pseudomonas	Ga0508010_01_476766_477518	carbonic anhydrase
2934220351	154.576	-1.694	0.227	-5.249	0	0	ASV1ASV2-vs-ASV1	dn	Pseudomonas	Ga0508010_01_477583_477759	hypothetical protein
2934220352	680.532	-2.809	0.218	-10.595	0	0	ASV1ASV2-vs-ASV1	dn	Pseudomonas	Ga0508010_01_478048_478476	hypothetical protein
2934220353	1281.16	-1.393	0.152	-5.895	0	0	ASV1ASV2-vs-ASV1	dn	Pseudomonas	Ga0508010_01_478639_481266	diguanylate cyclase (GGDEF)-like protein/PAS domain S-box-containing protein
2934220355	275.181	-2.264	0.196	-8.994	0	0	ASV1ASV2-vs-ASV1	dn	Pseudomonas	Ga0508010_01_481928_482152	hypothetical protein
2934220356	384.064	-2.604	0.189	-11.137	0	0	ASV1ASV2-vs-ASV1	dn	Pseudomonas	Ga0508010_01_482308_482550	hypothetical protein
2934220358	43.308	-2.273	0.361	-4.906	0	0	ASV1ASV2-vs-ASV1	dn	Pseudomonas	Ga0508010_01_483422_483574	hypothetical protein
2934220359	61.94	-1.892	0.321	-4.343	0	0	ASV1ASV2-vs-ASV1	dn	Pseudomonas	Ga0508010_01_483690_483893	hypothetical protein
2934220361	149.412	1.314	0.205	3.974	0	0	ASV1ASV2-vs-ASV1	up	Pseudomonas	Ga0508010_01_485123_485668	uncharacterized Zn-binding protein involved in type VI secretion
2934220372	632.814	-1.24	0.167	-4.438	0	0	ASV1ASV2-vs-ASV1	dn	Pseudomonas	Ga0508010_01_490189_490740	hypothetical protein
2934220374	707.202	-1.257	0.208	-3.649	0	0.001	ASV1ASV2-vs-ASV1	dn	Pseudomonas	Ga0508010_01_491365_492054	integrase
2934220376	64.102	1.955	0.288	5.05	0	0	ASV1ASV2-vs-ASV1	up	Pseudomonas	Ga0508010_01_493116_493652	hypothetical protein
2934220425	6444.23	-1.598	0.156	-7.019	0	0	ASV1ASV2-vs-ASV1	dn	Pseudomonas	Ga0508010_01_528028_528702	hypothetical protein
2934220429	122.255	1.049	0.22	2.491	0.013	0.034	ASV1ASV2-vs-ASV1	up	Pseudomonas	Ga0508010_01_532304_532840	predicted cupin superfamily sugar epimerase
2934220430	1304.25	-2.941	0.152	-16.069	0	0	ASV1ASV2-vs-ASV1	dn	Pseudomonas	Ga0508010_01_533041_534582	NADPH-dependent 2,4-dienoyl-CoA reductase/sulfur reductase-like enzyme/nitrite reductase/ring-hydroxylating ferredoxin subunit
2934220431	1363.71	-3.821	0.166	-20.062	0	0	ASV1ASV2-vs-ASV1	dn	Pseudomonas	Ga0508010_01_534895_535083	hypothetical protein
2934220432	4342.1	-3.715	0.171	-18.775	0	0	ASV1ASV2-vs-ASV1	dn	Pseudomonas	Ga0508010_01_535124_535756	hypothetical protein
2934220433	4410.95	-3.295	0.16	-17.464	0	0	ASV1ASV2-vs-ASV1	dn	Pseudomonas	Ga0508010_01_535811_536392	hypothetical protein
2934220434	446.988	-2.889	0.208	-11.492	0	0	ASV1ASV2-vs-ASV1	dn	Pseudomonas	Ga0508010_01_536654_538117	Y-X(10)_GDL-associated radical SAM protein
2934220435	567.082	-1.434	0.246	-3.8	0	0.001	ASV1ASV2-vs-ASV1	dn	Pseudomonas	Ga0508010_01_538334_538747	PhnB protein
2934220437	97.346	1.535	0.279	3.717	0	0.001	ASV1ASV2-vs-ASV1	up	Pseudomonas	Ga0508010_01_540064_541248	acetyl-CoA C-acetyltransferase
2934220440	428.318	-3.251	0.201	-13.671	0	0	ASV1ASV2-vs-ASV1	dn	Pseudomonas	Ga0508010_01_542785_543498	putative SOS response-associated peptidase YedK
2934220448	5781.1	-1.514	0.154	-6.605	0	0	ASV1ASV2-vs-ASV1	dn	Pseudomonas	Ga0508010_02_3611_6025	two-component system sensor histidine kinase EvgS
2934220449	2752.06	-1.275	0.152	-5.105	0	0	ASV1ASV2-vs-ASV1	dn	Pseudomonas	Ga0508010_02_5985_6680	two-component system capsular synthesis response regulator RcsB
2934220450	3279.42	-1.863	0.229	-5.959	0	0	ASV1ASV2-vs-ASV1	dn	Pseudomonas	Ga0508010_02_6914_8170	hypothetical protein
2934220451	2266.97	-2.41	0.228	-8.393	0	0	ASV1ASV2-vs-ASV1	dn	Pseudomonas	Ga0508010_02_8167_8910	P pilus assembly chaperone PapD
2934220453	2603.72	1.942	0.136	10.624	0	0	ASV1ASV2-vs-ASV1	up	Pseudomonas	Ga0508010_02_11777_12265	hypothetical protein
2934220454	165.632	-1.177	0.213	-3.173	0.002	0.005	ASV1ASV2-vs-ASV1	dn	Pseudomonas	Ga0508010_02_12731_13366	hypothetical protein
2934220459	83.167	-1.336	0.258	-3.245	0.001	0.004	ASV1ASV2-vs-ASV1	dn	Pseudomonas	Ga0508010_02_16460_17248	type III secretion protein T
2934220462	48.235	-1.372	0.347	-2.515	0.012	0.032	ASV1ASV2-vs-ASV1	dn	Pseudomonas	Ga0508010_02_18268_19227	type III secretion protein Q
2934220471	316.062	-1.753	0.181	-6.917	0	0	ASV1ASV2-vs-ASV1	dn	Pseudomonas	Ga0508010_02_27958_29448	type III secretion protein C
2934220475	48.103	1.9	0.341	4.107	0	0	ASV1ASV2-vs-ASV1	up	Pseudomonas	Ga0508010_02_31239_31643	hypothetical protein
2934220493	91.862	-1.185	0.247	-2.778	0.005	0.016	ASV1ASV2-vs-ASV1	dn	Pseudomonas	Ga0508010_02_45397_45819	hypothetical protein
2934220505	783.24	-1.422	0.152	-6.053	0	0	ASV1ASV2-vs-ASV1	dn	Pseudomonas	Ga0508010_02_58756_59640	DNA-binding transcriptional LysR family regulator
2934220506	190.895	-1.638	0.315	-3.615	0	0.001	ASV1ASV2-vs-ASV1	dn	Pseudomonas	Ga0508010_02_59803_59991	crotonobetainyl-CoA:carnitine CoA-transferase CaiB-like acyl-CoA transferase
2934220507	216.734	-1.062	0.185	-3.037	0.002	0.007	ASV1ASV2-vs-ASV1	dn	Pseudomonas	Ga0508010_02_60490_62127	methyl-accepting chemotaxis protein
2934220512	29.818	2.245	0.433	4.031	0	0	ASV1ASV2-vs-ASV1	up	Pseudomonas	Ga0508010_02_66938_68317	MHS family dicarboxylic acid transporter PcaT-like MFS transporter
2934220514	53.442	-1.447	0.325	-2.916	0.004	0.01	ASV1ASV2-vs-ASV1	dn	Pseudomonas	Ga0508010_02_69901_71064	acyl-CoA dehydrogenase
2934220519	272.505	-1.041	0.187	-2.886	0.004	0.011	ASV1ASV2-vs-ASV1	dn	Pseudomonas	Ga0508010_02_74609_74767	hypothetical protein
2934220525	127.152	-1.398	0.236	-3.808	0	0	ASV1ASV2-vs-ASV1	dn	Pseudomonas	Ga0508010_02_82409_82639	hypothetical protein
2934220526	386.301	-1.191	0.164	-4.213	0	0	ASV1ASV2-vs-ASV1	dn	Pseudomonas	Ga0508010_02_82802_84460	SulP family sulfate permease
2934220529	698.168	-1.516	0.177	-5.729	0	0	ASV1ASV2-vs-ASV1	dn	Pseudomonas	Ga0508010_02_87114_88436	NitT/TauT family transport system ATP-binding protein
2934220537	130.15	1.092	0.216	2.743	0.006	0.017	ASV1ASV2-vs-ASV1	up	Pseudomonas	Ga0508010_02_97150_97947	lipopolysaccharide transport system permease protein
2934220541	550.523	1.002	0.153	3.283	0.001	0.003	ASV1ASV2-vs-ASV1	up	Pseudomonas	Ga0508010_02_101706_103289	glycosyltransferase involved in cell wall biosynthesis
2934220542	353.991	1.006	0.185	2.732	0.006	0.018	ASV1ASV2-vs-ASV1	up	Pseudomonas	Ga0508010_02_103283_104587	glycosyltransferase involved in cell wall biosynthesis
2934220543	132.19	1.199	0.217	3.225	0.001	0.004	ASV1ASV2-vs-ASV1	up	Pseudomonas	Ga0508010_02_104584_105471	SAM-dependent methyltransferase
2934220544	62.102	1.307	0.279	2.887	0.004	0.011	ASV1ASV2-vs-ASV1	up	Pseudomonas	Ga0508010_02_105468_106622	peptidoglycan/LPS O-acetylase OafA/YrhL
2934220546	72.126	2.263	0.294	5.991	0	0	ASV1ASV2-vs-ASV1	up	Pseudomonas	Ga0508010_02_107523_108722	hypothetical protein
2934220554	4321.01	-2.021	0.171	-8.899	0	0	ASV1ASV2-vs-ASV1	dn	Pseudomonas	Ga0508010_02_118491_119678	cyclopropane-fatty-acyl-phospholipid synthase
2934220570	52.617	1.773	0.303	4.201	0	0	ASV1ASV2-vs-ASV1	up	Pseudomonas	Ga0508010_02_132553_133425	pyridoxine kinase
2934220577	573.196	1.724	0.176	6.972	0	0	ASV1ASV2-vs-ASV1	up	Pseudomonas	Ga0508010_02_140803_143673	diguanylate cyclase (GGDEF)-like protein/PAS domain S-box-containing protein
2934220594	199.73	1.899	0.23	6.082	0	0	ASV1ASV2-vs-ASV1	up	Pseudomonas	Ga0508010_02_160747_162198	AGCS family alanine or glycine:cation symporter
2934220597	428.839	2.287	0.244	7.333	0	0	ASV1ASV2-vs-ASV1	up	Pseudomonas	Ga0508010_02_165527_166018	5-(carboxyamino)imidazole ribonucleotide mutase
2934220598	630.861	1.748	0.229	5.454	0	0	ASV1ASV2-vs-ASV1	up	Pseudomonas	Ga0508010_02_166030_167112	5-(carboxyamino)imidazole ribonucleotide synthase
2934220599	2637.65	-1.204	0.144	-4.885	0	0	ASV1ASV2-vs-ASV1	dn	Pseudomonas	Ga0508010_02_167219_167467	uncharacterized membrane protein YeaQ/YmgE (transglycosylase-associated protein family)
2934220603	314.046	2.073	0.186	8.468	0	0	ASV1ASV2-vs-ASV1	up	Pseudomonas	Ga0508010_02_169970_171268	MFS family permease
2934220605	182.127	1.201	0.212	3.313	0.001	0.003	ASV1ASV2-vs-ASV1	up	Pseudomonas	Ga0508010_02_172737_175019	phosphate transport system permease protein
2934220606	163.79	1.348	0.215	3.943	0	0	ASV1ASV2-vs-ASV1	up	Pseudomonas	Ga0508010_02_175035_176705	phosphate transport system permease protein
2934220612	172.872	-2.001	0.232	-6.471	0	0	ASV1ASV2-vs-ASV1	dn	Pseudomonas	Ga0508010_02_180778_181101	phage-related protein
2934220613	62.786	-2.046	0.311	-4.972	0	0	ASV1ASV2-vs-ASV1	dn	Pseudomonas	Ga0508010_02_181107_181424	predicted XRE-type DNA-binding protein
2934220614	1054.82	-1.692	0.161	-7.417	0	0	ASV1ASV2-vs-ASV1	dn	Pseudomonas	Ga0508010_02_181545_182441	murein DD-endopeptidase MepM/ murein hydrolase activator NlpD
2934220615	553.977	1.211	0.259	2.748	0.006	0.017	ASV1ASV2-vs-ASV1	up	Pseudomonas	Ga0508010_02_182615_183955	CBS domain containing-hemolysin-like protein
2934220620	34.143	3.453	0.448	6.595	0	0	ASV1ASV2-vs-ASV1	up	Pseudomonas	Ga0508010_02_187653_188216	chorismate--pyruvate lyase
2934220622	774.825	1.542	0.153	6.798	0	0	ASV1ASV2-vs-ASV1	up	Pseudomonas	Ga0508010_02_188623_189771	rubredoxin-NAD+ reductase
2934220627	120.742	1.199	0.224	3.124	0.002	0.005	ASV1ASV2-vs-ASV1	up	Pseudomonas	Ga0508010_02_195878_197434	type VI secretion system protein VasJ
2934220637	155.68	1.266	0.232	3.307	0.001	0.003	ASV1ASV2-vs-ASV1	up	Pseudomonas	Ga0508010_02_204694_207348	type VI secretion system protein VasG
2934220638	58.736	1.615	0.316	3.529	0	0.001	ASV1ASV2-vs-ASV1	up	Pseudomonas	Ga0508010_02_207359_208876	sigma-54-dependent transcriptional regulator
2934220640	115.118	1.384	0.268	3.295	0.001	0.003	ASV1ASV2-vs-ASV1	up	Pseudomonas	Ga0508010_02_209128_210327	type VI secretion system protein ImpI
2934220644	184.048	1.425	0.204	4.534	0	0	ASV1ASV2-vs-ASV1	up	Pseudomonas	Ga0508010_02_213063_216590	type VI secretion system protein ImpL
2934220645	10.477	2.397	0.771	2.462	0.014	0.037	ASV1ASV2-vs-ASV1	up	Pseudomonas	Ga0508010_02_216590_217318	serine/threonine-protein phosphatase Stp1
2934220646	24.211	1.618	0.464	2.409	0.016	0.042	ASV1ASV2-vs-ASV1	up	Pseudomonas	Ga0508010_02_217315_218322	serine/threonine-protein kinase Stk1
2934220657	169.971	1.172	0.201	3.349	0.001	0.003	ASV1ASV2-vs-ASV1	up	Pseudomonas	Ga0508010_02_228548_228931	hypothetical protein
2934220660	474.013	1.092	0.179	3.312	0.001	0.003	ASV1ASV2-vs-ASV1	up	Pseudomonas	Ga0508010_02_231944_234019	ATP-dependent DNA helicase RecG
2934220662	172.772	2.787	0.231	9.889	0	0	ASV1ASV2-vs-ASV1	up	Pseudomonas	Ga0508010_02_235230_235979	protein TonB
2934220663	67.326	2.568	0.304	6.81	0	0	ASV1ASV2-vs-ASV1	up	Pseudomonas	Ga0508010_02_235976_236404	biopolymer transport protein ExbD
2934220664	322.104	1.705	0.2	6.017	0	0	ASV1ASV2-vs-ASV1	up	Pseudomonas	Ga0508010_02_236411_237409	biopolymer transport protein ExbB
2934220666	814.376	1.448	0.169	5.596	0	0	ASV1ASV2-vs-ASV1	up	Pseudomonas	Ga0508010_02_238610_239350	hypothetical protein
2934220667	1813.02	1.029	0.161	3.288	0.001	0.003	ASV1ASV2-vs-ASV1	up	Pseudomonas	Ga0508010_02_239406_239786	reactive intermediate/imine deaminase
2934220677	1148.53	1.413	0.154	5.926	0	0	ASV1ASV2-vs-ASV1	up	Pseudomonas	Ga0508010_02_247149_248054	acetylglutamate kinase
2934220678	850.794	1.049	0.148	3.722	0	0.001	ASV1ASV2-vs-ASV1	up	Pseudomonas	Ga0508010_02_248094_249491	phosphomannomutase/phosphoglucomutase
2934220679	128.714	2.268	0.244	7.255	0	0	ASV1ASV2-vs-ASV1	up	Pseudomonas	Ga0508010_02_249726_250181	dUTP pyrophosphatase
2934220680	805.617	1.244	0.145	5.124	0	0	ASV1ASV2-vs-ASV1	up	Pseudomonas	Ga0508010_02_250187_251395	phosphopantothenoylcysteine decarboxylase/phosphopantothenate--cysteine ligase
2934220683	4668.38	4.333	0.164	23.427	0	0	ASV1ASV2-vs-ASV1	up	Pseudomonas	Ga0508010_02_254372_254605	large subunit ribosomal protein L28
2934220684	12.849	2.826	0.652	3.569	0	0.001	ASV1ASV2-vs-ASV1	up	Pseudomonas	Ga0508010_02_254617_254772	large subunit ribosomal protein L33
2934220689	130.575	1.034	0.222	2.404	0.016	0.043	ASV1ASV2-vs-ASV1	up	Pseudomonas	Ga0508010_02_257796_259364	putative cardiolipin synthase
2934220695	6815.98	-3.834	0.161	-20.76	0	0	ASV1ASV2-vs-ASV1	dn	Pseudomonas	Ga0508010_02_264046_265350	D-amino-acid dehydrogenase
2934220696	152.372	-3.034	0.25	-10.116	0	0	ASV1ASV2-vs-ASV1	dn	Pseudomonas	Ga0508010_02_265322_265675	enamine deaminase RidA (YjgF/YER057c/UK114 family)
2934220697	217.548	-1.971	0.202	-7.265	0	0	ASV1ASV2-vs-ASV1	dn	Pseudomonas	Ga0508010_02_265778_266851	alanine racemase
2934220699	1230.39	1.724	0.174	7.035	0	0	ASV1ASV2-vs-ASV1	up	Pseudomonas	Ga0508010_02_267699_268127	cytochrome c5
2934220701	466.651	1.496	0.206	4.835	0	0	ASV1ASV2-vs-ASV1	up	Pseudomonas	Ga0508010_02_270314_270886	xanthine phosphoribosyltransferase
2934220702	285.768	2.772	0.228	9.976	0	0	ASV1ASV2-vs-ASV1	up	Pseudomonas	Ga0508010_02_270944_272953	ATP-dependent DNA helicase Rep
2934220703	412.64	1.288	0.16	4.931	0	0	ASV1ASV2-vs-ASV1	up	Pseudomonas	Ga0508010_02_273222_274892	diguanylate cyclase (GGDEF)-like protein
2934220708	177.174	-1.747	0.234	-5.34	0	0	ASV1ASV2-vs-ASV1	dn	Pseudomonas	Ga0508010_02_281028_282521	magnesium chelatase family protein
2934220721	424.93	1.651	0.19	6.061	0	0	ASV1ASV2-vs-ASV1	up	Pseudomonas	Ga0508010_02_292789_293214	secondary thiamine-phosphate synthase enzyme
2934220725	357.101	1.252	0.177	4.249	0	0	ASV1ASV2-vs-ASV1	up	Pseudomonas	Ga0508010_02_295446_296171	uncharacterized protein YigA (DUF484 family)
2934220726	262.551	1.55	0.188	5.579	0	0	ASV1ASV2-vs-ASV1	up	Pseudomonas	Ga0508010_02_296185_297015	diaminopimelate epimerase
2934220727	749.306	1.231	0.207	3.526	0	0.001	ASV1ASV2-vs-ASV1	up	Pseudomonas	Ga0508010_02_297020_298267	diaminopimelate decarboxylase
2934220732	385.525	1.182	0.191	3.577	0	0.001	ASV1ASV2-vs-ASV1	up	Pseudomonas	Ga0508010_02_300053_300463	regulator of nucleoside diphosphate kinase
2934220739	5391.3	-2.009	0.144	-10.495	0	0	ASV1ASV2-vs-ASV1	dn	Pseudomonas	Ga0508010_02_307950_308696	two-component system response regulator AlgR
2934220749	471.127	2.878	0.185	12.878	0	0	ASV1ASV2-vs-ASV1	up	Pseudomonas	Ga0508010_02_316877_318787	ATP-binding cassette subfamily F protein 3
2934220755	235.19	1.971	0.203	7.262	0	0	ASV1ASV2-vs-ASV1	up	Pseudomonas	Ga0508010_02_323368_325266	high-affinity iron transporter
2934220758	331.386	-1.054	0.206	-2.686	0.007	0.02	ASV1ASV2-vs-ASV1	dn	Pseudomonas	Ga0508010_02_326714_327949	alkylglycerol monooxygenase
2934220767	63.846	1.633	0.294	3.856	0	0	ASV1ASV2-vs-ASV1	up	Pseudomonas	Ga0508010_02_337031_337735	GntR family transcriptional repressor for pyruvate dehydrogenase complex
2934220770	1764.44	2.508	0.152	13.172	0	0	ASV1ASV2-vs-ASV1	up	Pseudomonas	Ga0508010_02_338434_339693	transcription termination factor Rho
2934220771	651.082	2.223	0.159	10.813	0	0	ASV1ASV2-vs-ASV1	up	Pseudomonas	Ga0508010_02_339835_341301	4-hydroxy-3-polyprenylbenzoate decarboxylase
2934220776	1608.27	-1.369	0.166	-5.231	0	0	ASV1ASV2-vs-ASV1	dn	Pseudomonas	Ga0508010_02_345257_345865	hypothetical protein
2934220783	252.004	2.724	0.207	10.722	0	0	ASV1ASV2-vs-ASV1	up	Pseudomonas	Ga0508010_02_353076_353234	hypothetical protein
2934220788	170.466	2.041	0.227	6.791	0	0	ASV1ASV2-vs-ASV1	up	Pseudomonas	Ga0508010_02_354832_355392	uncharacterized protein YgfB (UPF0149 family)
2934220789	364.996	1.339	0.164	5.105	0	0	ASV1ASV2-vs-ASV1	up	Pseudomonas	Ga0508010_02_355420_356754	Xaa-Pro aminopeptidase
2934220790	320.874	1.707	0.169	7.133	0	0	ASV1ASV2-vs-ASV1	up	Pseudomonas	Ga0508010_02_356751_357938	2-octaprenyl-6-methoxyphenol hydroxylase
2934220791	338.537	1.62	0.169	6.643	0	0	ASV1ASV2-vs-ASV1	up	Pseudomonas	Ga0508010_02_358039_359262	2-octaprenylphenol hydroxylase
2934220792	554.667	1.56	0.184	5.764	0	0	ASV1ASV2-vs-ASV1	up	Pseudomonas	Ga0508010_02_359454_360455	iron(III) transport system substrate-binding protein
2934220793	49.767	1.775	0.326	3.907	0	0	ASV1ASV2-vs-ASV1	up	Pseudomonas	Ga0508010_02_360547_362190	iron(III) transport system permease protein
2934220794	324.89	1.28	0.222	3.515	0	0.001	ASV1ASV2-vs-ASV1	up	Pseudomonas	Ga0508010_02_362346_363428	aminomethyltransferase
2934220796	82.735	-2.512	0.315	-6.394	0	0	ASV1ASV2-vs-ASV1	dn	Pseudomonas	Ga0508010_02_364030_364776	hypothetical protein
2934220797	6001.81	-5.567	0.197	-25.78	0	0	ASV1ASV2-vs-ASV1	dn	Pseudomonas	Ga0508010_02_365006_365695	hypothetical protein
2934220798	2858.82	1.468	0.195	4.969	0	0	ASV1ASV2-vs-ASV1	up	Pseudomonas	Ga0508010_02_366089_367231	dTDP-4-amino-4,6-dideoxygalactose transaminase
2934220799	5083.52	-2.458	0.144	-13.555	0	0	ASV1ASV2-vs-ASV1	dn	Pseudomonas	Ga0508010_02_367386_370259	glycine dehydrogenase
2934220801	777.343	-2.543	0.152	-13.429	0	0	ASV1ASV2-vs-ASV1	dn	Pseudomonas	Ga0508010_02_370839_372620	general secretion pathway protein E
2934220802	178.079	-3.699	0.255	-12.526	0	0	ASV1ASV2-vs-ASV1	dn	Pseudomonas	Ga0508010_02_372762_373100	hypothetical protein
2934220804	349.815	2.108	0.181	8.896	0	0	ASV1ASV2-vs-ASV1	up	Pseudomonas	Ga0508010_02_373840_375207	inorganic triphosphatase YgiF
2934220806	467.203	1.248	0.156	4.809	0	0	ASV1ASV2-vs-ASV1	up	Pseudomonas	Ga0508010_02_376653_377951	amino-acid N-acetyltransferase
2934220807	21611.6	1.876	0.148	9.315	0	0	ASV1ASV2-vs-ASV1	up	Pseudomonas	Ga0508010_02_378487_379809	hypothetical protein
2934220818	1023.93	-1.185	0.159	-4.299	0	0	ASV1ASV2-vs-ASV1	dn	Pseudomonas	Ga0508010_02_388473_388823	gamma-glutamyl-gamma-aminobutyrate hydrolase PuuD
2934220825	200.54	1.02	0.194	2.689	0.007	0.02	ASV1ASV2-vs-ASV1	up	Pseudomonas	Ga0508010_02_396344_397234	putrescine transport system permease protein
2934220828	1115.21	-2.311	0.171	-10.603	0	0	ASV1ASV2-vs-ASV1	dn	Pseudomonas	Ga0508010_02_399373_399714	AhpD family alkylhydroperoxidase
2934220830	28.058	2.657	0.535	4.035	0	0	ASV1ASV2-vs-ASV1	up	Pseudomonas	Ga0508010_02_402612_403196	hypothetical protein
2934220831	34.825	1.945	0.406	3.561	0	0.001	ASV1ASV2-vs-ASV1	up	Pseudomonas	Ga0508010_02_403306_404259	alpha-beta hydrolase superfamily lysophospholipase
2934220833	31.561	1.457	0.386	2.478	0.013	0.035	ASV1ASV2-vs-ASV1	up	Pseudomonas	Ga0508010_02_405276_405908	SM-20-related protein
2934220835	686.932	-1.261	0.154	-4.942	0	0	ASV1ASV2-vs-ASV1	dn	Pseudomonas	Ga0508010_02_406521_407294	cystine transport system substrate-binding protein
2934220836	6585.21	-1.449	0.162	-5.843	0	0	ASV1ASV2-vs-ASV1	dn	Pseudomonas	Ga0508010_02_407427_407864	hypothetical protein
2934220837	3426.76	2.981	0.199	12.479	0	0	ASV1ASV2-vs-ASV1	up	Pseudomonas	Ga0508010_02_407926_409155	D-3-phosphoglycerate dehydrogenase
2934220841	743.08	1.656	0.16	7.23	0	0	ASV1ASV2-vs-ASV1	up	Pseudomonas	Ga0508010_02_412481_413155	ribose 5-phosphate isomerase A
2934220842	601.81	2.915	0.173	13.989	0	0	ASV1ASV2-vs-ASV1	up	Pseudomonas	Ga0508010_02_413301_414815	threonine dehydratase
2934220848	25.35	3.342	0.507	5.604	0	0	ASV1ASV2-vs-ASV1	up	Pseudomonas	Ga0508010_02_419965_420747	uncharacterized membrane protein YfcA
2934220849	182.907	2.48	0.222	8.93	0	0	ASV1ASV2-vs-ASV1	up	Pseudomonas	Ga0508010_02_420844_421659	phosphatidylglycerol:prolipoprotein diacylglycerol transferase
2934220850	410.507	2.015	0.187	8.114	0	0	ASV1ASV2-vs-ASV1	up	Pseudomonas	Ga0508010_02_421723_422694	thymidylate synthase
2934220853	100.484	-1.166	0.262	-2.541	0.011	0.03	ASV1ASV2-vs-ASV1	dn	Pseudomonas	Ga0508010_02_423918_425099	MFS family permease
2934220864	155.003	1.04	0.221	2.438	0.015	0.039	ASV1ASV2-vs-ASV1	up	Pseudomonas	Ga0508010_02_436091_437467	hypothetical protein
2934220865	71.273	1.208	0.302	2.349	0.019	0.049	ASV1ASV2-vs-ASV1	up	Pseudomonas	Ga0508010_02_437460_438839	hypothetical protein
2934220867	56.47	1.284	0.309	2.532	0.011	0.031	ASV1ASV2-vs-ASV1	up	Pseudomonas	Ga0508010_02_439553_440944	L-cystine uptake protein TcyP (sodium:dicarboxylate symporter family)
2934220871	312.295	2.013	0.193	7.834	0	0	ASV1ASV2-vs-ASV1	up	Pseudomonas	Ga0508010_02_445877_447073	23S rRNA (cytosine1962-C5)-methyltransferase
2934220872	552.871	1.161	0.152	4.355	0	0	ASV1ASV2-vs-ASV1	up	Pseudomonas	Ga0508010_02_447221_448090	putative nucleotidyltransferase with HDIG domain
2934220873	113.392	1.875	0.235	5.86	0	0	ASV1ASV2-vs-ASV1	up	Pseudomonas	Ga0508010_02_448122_448934	formamidopyrimidine-DNA glycosylase
2934220876	369.879	2.172	0.197	8.477	0	0	ASV1ASV2-vs-ASV1	up	Pseudomonas	Ga0508010_02_449839_450318	pantetheine-phosphate adenylyltransferase
2934220879	2130.49	-1.159	0.202	-3.271	0.001	0.003	ASV1ASV2-vs-ASV1	dn	Pseudomonas	Ga0508010_02_452826_454256	coniferyl-aldehyde dehydrogenase
2934220880	1145.35	-1.966	0.19	-7.699	0	0	ASV1ASV2-vs-ASV1	dn	Pseudomonas	Ga0508010_02_454404_455075	hypothetical protein
2934220882	153.92	-1.211	0.215	-3.309	0.001	0.003	ASV1ASV2-vs-ASV1	dn	Pseudomonas	Ga0508010_02_456083_456922	AraC-like DNA-binding protein
2934220883	506.69	-2.203	0.209	-8.134	0	0	ASV1ASV2-vs-ASV1	dn	Pseudomonas	Ga0508010_02_456927_457952	predicted alpha/beta-fold hydrolase
2934220885	203.849	1.449	0.206	4.615	0	0	ASV1ASV2-vs-ASV1	up	Pseudomonas	Ga0508010_02_460909_461526	16S rRNA (guanine966-N2)-methyltransferase
2934220886	259.594	1.43	0.184	5.057	0	0	ASV1ASV2-vs-ASV1	up	Pseudomonas	Ga0508010_02_461526_463016	zinc protease
2934220887	224.439	1.465	0.195	4.958	0	0	ASV1ASV2-vs-ASV1	up	Pseudomonas	Ga0508010_02_463009_464370	zinc protease
2934220888	552.272	1.766	0.177	7.147	0	0	ASV1ASV2-vs-ASV1	up	Pseudomonas	Ga0508010_02_464713_466281	fused signal recognition particle receptor
2934220889	124.906	1.84	0.227	5.892	0	0	ASV1ASV2-vs-ASV1	up	Pseudomonas	Ga0508010_02_466281_466952	cell division transport system ATP-binding protein
2934220892	93.975	1.666	0.251	4.643	0	0	ASV1ASV2-vs-ASV1	up	Pseudomonas	Ga0508010_02_469147_469869	monofunctional biosynthetic peptidoglycan transglycosylase
2934220894	176.656	2.76	0.254	8.886	0	0	ASV1ASV2-vs-ASV1	up	Pseudomonas	Ga0508010_02_470382_470636	hypothetical protein
2934220895	1091.2	2.362	0.227	8.204	0	0	ASV1ASV2-vs-ASV1	up	Pseudomonas	Ga0508010_02_470671_471465	thiazole synthase
2934220896	303.626	2.32	0.214	8.506	0	0	ASV1ASV2-vs-ASV1	up	Pseudomonas	Ga0508010_02_471475_472200	tRNA (guanine-N7-)-methyltransferase
2934220899	460.641	-1.223	0.167	-4.334	0	0	ASV1ASV2-vs-ASV1	dn	Pseudomonas	Ga0508010_02_473849_474445	XTP/dITP diphosphohydrolase
2934220900	1552.76	-2.592	0.153	-13.656	0	0	ASV1ASV2-vs-ASV1	dn	Pseudomonas	Ga0508010_02_474442_474876	hypothetical protein
2934220901	114.361	2.401	0.268	7.102	0	0	ASV1ASV2-vs-ASV1	up	Pseudomonas	Ga0508010_02_474901_475521	methionine biosynthesis protein MetW
2934220902	412.079	2.511	0.193	10.429	0	0	ASV1ASV2-vs-ASV1	up	Pseudomonas	Ga0508010_02_475529_476668	homoserine O-acetyltransferase
2934220904	195.834	1.534	0.207	4.987	0	0	ASV1ASV2-vs-ASV1	up	Pseudomonas	Ga0508010_02_477146_477733	YggT family protein
2934220905	363.563	1.381	0.183	4.808	0	0	ASV1ASV2-vs-ASV1	up	Pseudomonas	Ga0508010_02_477758_478576	pyrroline-5-carboxylate reductase
2934220907	350.071	-1.595	0.188	-5.822	0	0	ASV1ASV2-vs-ASV1	dn	Pseudomonas	Ga0508010_02_479365_480399	twitching motility protein PilT
2934220908	886.864	1.73	0.157	7.819	0	0	ASV1ASV2-vs-ASV1	up	Pseudomonas	Ga0508010_02_480545_481168	murein DD-endopeptidase
2934220911	329.717	-1.308	0.188	-4.309	0	0	ASV1ASV2-vs-ASV1	dn	Pseudomonas	Ga0508010_02_482468_483454	hypothetical protein
2934220918	148.258	1.915	0.247	5.718	0	0	ASV1ASV2-vs-ASV1	up	Pseudomonas	Ga0508010_03_6184_7008	non-heme chloroperoxidase
2934220923	278.48	-1.47	0.221	-4.394	0	0	ASV1ASV2-vs-ASV1	dn	Pseudomonas	Ga0508010_03_13594_14316	redox-sensitive bicupin YhaK (pirin superfamily)
2934220926	1446.85	-1.058	0.187	-2.98	0.003	0.009	ASV1ASV2-vs-ASV1	dn	Pseudomonas	Ga0508010_03_15732_16805	pimeloyl-ACP methyl ester carboxylesterase
2934220927	265.12	-1.292	0.176	-4.496	0	0	ASV1ASV2-vs-ASV1	dn	Pseudomonas	Ga0508010_03_16869_18242	pimeloyl-ACP methyl ester carboxylesterase
2934220930	144.402	2.467	0.233	8.459	0	0	ASV1ASV2-vs-ASV1	up	Pseudomonas	Ga0508010_03_20049_20432	methionine-rich copper-binding protein CopC
2934220942	15.239	2.283	0.578	3.086	0.002	0.006	ASV1ASV2-vs-ASV1	up	Pseudomonas	Ga0508010_03_29379_29531	hypothetical protein
2934220943	211.384	2.993	0.25	9.974	0	0	ASV1ASV2-vs-ASV1	up	Pseudomonas	Ga0508010_03_29580_30659	3-deoxy-7-phosphoheptulonate synthase
2934220953	192.561	-1.487	0.224	-4.402	0	0	ASV1ASV2-vs-ASV1	dn	Pseudomonas	Ga0508010_03_41187_41960	3-hydroxybutyrate dehydrogenase
2934220955	528.238	-2.381	0.167	-11.251	0	0	ASV1ASV2-vs-ASV1	dn	Pseudomonas	Ga0508010_03_44134_45252	twitching motility protein PilU
2934220961	136.423	-1.479	0.222	-4.404	0	0	ASV1ASV2-vs-ASV1	dn	Pseudomonas	Ga0508010_03_51622_52011	reactive intermediate/imine deaminase
2934220962	114.297	-2.145	0.244	-6.738	0	0	ASV1ASV2-vs-ASV1	dn	Pseudomonas	Ga0508010_03_52041_52838	polar amino acid transport system ATP-binding protein
2934220963	44.995	-2.383	0.387	-4.871	0	0	ASV1ASV2-vs-ASV1	dn	Pseudomonas	Ga0508010_03_52835_53497	polar amino acid transport system permease protein
2934220964	93.316	-1.727	0.268	-4.572	0	0	ASV1ASV2-vs-ASV1	dn	Pseudomonas	Ga0508010_03_53508_54170	glutamine transport system permease protein
2934220965	560.369	-2.914	0.205	-11.797	0	0	ASV1ASV2-vs-ASV1	dn	Pseudomonas	Ga0508010_03_54218_55066	polar amino acid transport system substrate-binding protein
2934220966	197.554	-1.422	0.241	-3.822	0	0	ASV1ASV2-vs-ASV1	dn	Pseudomonas	Ga0508010_03_55426_55914	thioredoxin 1
2934220967	55.686	-1.595	0.303	-3.62	0	0.001	ASV1ASV2-vs-ASV1	dn	Pseudomonas	Ga0508010_03_56061_56786	predicted metal-binding membrane protein
2934220968	2231.59	-3.534	0.186	-16.327	0	0	ASV1ASV2-vs-ASV1	dn	Pseudomonas	Ga0508010_03_56789_58348	tyrosinase
2934220969	2411.23	-1.768	0.142	-8.913	0	0	ASV1ASV2-vs-ASV1	dn	Pseudomonas	Ga0508010_03_58483_60126	phosphatidylserine/phosphatidylglycerophosphate/cardiolipin synthase-like enzyme
2934220971	157.936	1.838	0.22	6.094	0	0	ASV1ASV2-vs-ASV1	up	Pseudomonas	Ga0508010_03_60841_61848	magnesium chelatase subunit I
2934220972	216.699	2.11	0.227	7.107	0	0	ASV1ASV2-vs-ASV1	up	Pseudomonas	Ga0508010_03_62045_65932	cobaltochelatase CobN
2934220973	216.642	1.933	0.203	7.061	0	0	ASV1ASV2-vs-ASV1	up	Pseudomonas	Ga0508010_03_65936_67003	cobalamin biosynthesis protein CobW
2934220977	112.124	1.357	0.225	3.817	0	0	ASV1ASV2-vs-ASV1	up	Pseudomonas	Ga0508010_03_69222_69968	precorrin-4/cobalt-precorrin-4 C11-methyltransferase
2934220979	422.095	1.061	0.171	3.279	0.001	0.003	ASV1ASV2-vs-ASV1	up	Pseudomonas	Ga0508010_03_70807_73173	hypothetical protein
2934220980	1998.92	1.441	0.145	6.507	0	0	ASV1ASV2-vs-ASV1	up	Pseudomonas	Ga0508010_03_73254_76964	5-methyltetrahydrofolate--homocysteine methyltransferase
2934220982	19698	3.191	0.18	14.913	0	0	ASV1ASV2-vs-ASV1	up	Pseudomonas	Ga0508010_03_78307_80922	aconitate hydratase 2/2-methylisocitrate dehydratase
2934220984	174.801	3.529	0.281	10.797	0	0	ASV1ASV2-vs-ASV1	up	Pseudomonas	Ga0508010_03_83007_84287	serine transporter
2934220986	119.327	-1.741	0.231	-5.364	0	0	ASV1ASV2-vs-ASV1	dn	Pseudomonas	Ga0508010_03_84778_85302	nicotinamidase-related amidase
2934220988	1321.87	-1.742	0.146	-8.517	0	0	ASV1ASV2-vs-ASV1	dn	Pseudomonas	Ga0508010_03_86451_87551	type VI secretion system protein ImpA
2934220989	2153.83	-1.606	0.155	-7.133	0	0	ASV1ASV2-vs-ASV1	dn	Pseudomonas	Ga0508010_03_87548_91366	type VI secretion system protein ImpL
2934220990	646.644	-1.814	0.166	-7.895	0	0	ASV1ASV2-vs-ASV1	dn	Pseudomonas	Ga0508010_03_91363_92130	type VI secretion system protein ImpK
2934220991	713.978	-1.091	0.201	-2.941	0.003	0.01	ASV1ASV2-vs-ASV1	dn	Pseudomonas	Ga0508010_03_92149_93480	type VI secretion system protein ImpJ
2934220992	544.379	-1.431	0.191	-4.883	0	0	ASV1ASV2-vs-ASV1	dn	Pseudomonas	Ga0508010_03_93543_94013	type VI secretion system protein
2934220993	3649.74	-2.15	0.169	-9.782	0	0	ASV1ASV2-vs-ASV1	dn	Pseudomonas	Ga0508010_03_94219_94779	type VI secretion system protein ImpB
2934220994	10809	-2.665	0.144	-15.075	0	0	ASV1ASV2-vs-ASV1	dn	Pseudomonas	Ga0508010_03_94808_96295	type VI secretion system protein ImpC
2934220995	3716.41	-2.708	0.134	-16.43	0	0	ASV1ASV2-vs-ASV1	dn	Pseudomonas	Ga0508010_03_96370_96870	type VI secretion system secreted protein Hcp
2934220997	780.354	-1.615	0.178	-6.266	0	0	ASV1ASV2-vs-ASV1	dn	Pseudomonas	Ga0508010_03_97313_99103	type VI secretion system protein ImpG
2934220998	380.98	-1.517	0.169	-6.032	0	0	ASV1ASV2-vs-ASV1	dn	Pseudomonas	Ga0508010_03_99067_100092	type VI secretion system protein ImpH
2934220999	2093.1	-1.73	0.138	-8.927	0	0	ASV1ASV2-vs-ASV1	dn	Pseudomonas	Ga0508010_03_100095_102644	type VI secretion system protein VasG
2934221000	1215.44	-2.313	0.169	-10.739	0	0	ASV1ASV2-vs-ASV1	dn	Pseudomonas	Ga0508010_03_102694_103167	hypothetical protein
2934221001	854.134	-2.405	0.155	-12.275	0	0	ASV1ASV2-vs-ASV1	dn	Pseudomonas	Ga0508010_03_103416_104687	hypothetical protein
2934221002	207.527	-1.998	0.261	-5.745	0	0	ASV1ASV2-vs-ASV1	dn	Pseudomonas	Ga0508010_03_104730_105296	hypothetical protein
2934221003	488.152	-1.512	0.184	-5.5	0	0	ASV1ASV2-vs-ASV1	dn	Pseudomonas	Ga0508010_03_105308_107317	type VI secretion system secreted protein VgrG
2934221004	114.318	-1.727	0.266	-4.61	0	0	ASV1ASV2-vs-ASV1	dn	Pseudomonas	Ga0508010_03_107331_107873	antitoxin component YwqK of YwqJK toxin-antitoxin module
2934221005	984.298	-1.183	0.191	-3.58	0	0.001	ASV1ASV2-vs-ASV1	dn	Pseudomonas	Ga0508010_03_108069_108461	hypothetical protein
2934221008	3984.79	-5.157	0.161	-28.865	0	0	ASV1ASV2-vs-ASV1	dn	Pseudomonas	Ga0508010_03_110736_111851	predicted dehydrogenase
2934221009	550.017	1.005	0.168	3.007	0.003	0.008	ASV1ASV2-vs-ASV1	up	Pseudomonas	Ga0508010_03_111880_113307	uncharacterized NAD(P)/FAD-binding protein YdhS
2934221012	22.029	2.322	0.53	3.438	0.001	0.002	ASV1ASV2-vs-ASV1	up	Pseudomonas	Ga0508010_03_114622_115713	drug/metabolite transporter (DMT)-like permease
2934221013	188.944	1.612	0.206	5.399	0	0	ASV1ASV2-vs-ASV1	up	Pseudomonas	Ga0508010_03_116122_119040	multicomponent K+:H+ antiporter subunit A
2934221015	89.06	1.41	0.272	3.345	0.001	0.003	ASV1ASV2-vs-ASV1	up	Pseudomonas	Ga0508010_03_119381_121066	multicomponent K+:H+ antiporter subunit D
2934221016	29.302	1.64	0.396	2.877	0.004	0.012	ASV1ASV2-vs-ASV1	up	Pseudomonas	Ga0508010_03_121063_121551	multicomponent K+:H+ antiporter subunit E
2934221020	2015.36	-1.604	0.153	-7.233	0	0	ASV1ASV2-vs-ASV1	dn	Pseudomonas	Ga0508010_03_122909_123922	glycine betaine/proline transport system substrate-binding protein
2934221022	250.389	1.422	0.195	4.733	0	0	ASV1ASV2-vs-ASV1	up	Pseudomonas	Ga0508010_03_124255_124884	hypothetical protein
2934221027	1394.93	2.952	0.152	16.093	0	0	ASV1ASV2-vs-ASV1	up	Pseudomonas	Ga0508010_03_127946_128350	DnaK suppressor protein
2934221028	2355.12	-5.425	0.194	-25.425	0	0	ASV1ASV2-vs-ASV1	dn	Pseudomonas	Ga0508010_03_128676_130025	porin
2934221029	2337.33	-4.985	0.194	-23.163	0	0	ASV1ASV2-vs-ASV1	dn	Pseudomonas	Ga0508010_03_130226_131248	inositol transport system permease protein
2934221030	13835.3	-6.408	0.167	-35.427	0	0	ASV1ASV2-vs-ASV1	dn	Pseudomonas	Ga0508010_03_131425_132990	inositol transport system ATP-binding protein
2934221031	14189.1	-6.157	0.188	-30.158	0	0	ASV1ASV2-vs-ASV1	dn	Pseudomonas	Ga0508010_03_133061_133987	inositol transport system substrate-binding protein
2934221032	802.357	-4.721	0.2	-21.088	0	0	ASV1ASV2-vs-ASV1	dn	Pseudomonas	Ga0508010_03_134342_135394	predicted dehydrogenase
2934221033	2142.21	-5.562	0.194	-26.105	0	0	ASV1ASV2-vs-ASV1	dn	Pseudomonas	Ga0508010_03_135539_136399	myo-inositol catabolism protein IolH
2934221034	5707.16	-5.158	0.185	-25.113	0	0	ASV1ASV2-vs-ASV1	dn	Pseudomonas	Ga0508010_03_136559_137569	myo-inositol 2-dehydrogenase/D-chiro-inositol 1-dehydrogenase
2934221035	4510.23	-5.23	0.185	-25.589	0	0	ASV1ASV2-vs-ASV1	dn	Pseudomonas	Ga0508010_03_137604_139535	3D-(3,5/4)-trihydroxycyclohexane-1,2-dione acylhydrolase (decyclizing)
2934221036	1965.52	-5.232	0.202	-23.481	0	0	ASV1ASV2-vs-ASV1	dn	Pseudomonas	Ga0508010_03_139683_140504	2-keto-myo-inositol isomerase
2934221037	3806.72	-5.658	0.18	-28.591	0	0	ASV1ASV2-vs-ASV1	dn	Pseudomonas	Ga0508010_03_140532_142034	malonate-semialdehyde dehydrogenase (acetylating)/methylmalonate-semialdehyde dehydrogenase
2934221038	2588.36	-5.865	0.183	-29.346	0	0	ASV1ASV2-vs-ASV1	dn	Pseudomonas	Ga0508010_03_142064_142873	5-deoxy-glucuronate isomerase
2934221039	2520.27	-5.822	0.204	-26.123	0	0	ASV1ASV2-vs-ASV1	dn	Pseudomonas	Ga0508010_03_142870_143763	inosose dehydratase
2934221040	3350.58	-6.495	0.191	-31.342	0	0	ASV1ASV2-vs-ASV1	dn	Pseudomonas	Ga0508010_03_143931_145868	5-dehydro-2-deoxygluconokinase
2934221041	702.006	-1.318	0.15	-5.447	0	0	ASV1ASV2-vs-ASV1	dn	Pseudomonas	Ga0508010_03_146181_147101	DNA-binding MurR/RpiR family transcriptional regulator
2934221042	170.382	-1.81	0.206	-6.367	0	0	ASV1ASV2-vs-ASV1	dn	Pseudomonas	Ga0508010_03_147074_147976	NTE family protein
2934221045	443.007	-1.941	0.169	-8.528	0	0	ASV1ASV2-vs-ASV1	dn	Pseudomonas	Ga0508010_03_150252_151751	glycolate oxidase
2934221046	214.768	-1.867	0.192	-7.134	0	0	ASV1ASV2-vs-ASV1	dn	Pseudomonas	Ga0508010_03_151751_152809	glycolate oxidase FAD binding subunit
2934221047	319.028	-2.429	0.19	-10.147	0	0	ASV1ASV2-vs-ASV1	dn	Pseudomonas	Ga0508010_03_152813_154030	Fe-S oxidoreductase
2934221048	570.361	-1.283	0.196	-3.994	0	0	ASV1ASV2-vs-ASV1	dn	Pseudomonas	Ga0508010_03_154141_155538	uncharacterized glyoxalase superfamily metalloenzyme YdcJ
2934221059	69.313	-3.176	0.346	-7.724	0	0	ASV1ASV2-vs-ASV1	dn	Pseudomonas	Ga0508010_03_168271_168591	plastocyanin
2934221060	817.941	-3.134	0.169	-15.629	0	0	ASV1ASV2-vs-ASV1	dn	Pseudomonas	Ga0508010_03_168605_169576	3',5'-cyclic AMP phosphodiesterase CpdA
2934221061	400.265	-1.348	0.181	-4.673	0	0	ASV1ASV2-vs-ASV1	dn	Pseudomonas	Ga0508010_03_169725_170237	RNA polymerase sigma factor (sigma-70 family)
2934221062	294.956	-1.644	0.227	-5.048	0	0	ASV1ASV2-vs-ASV1	dn	Pseudomonas	Ga0508010_03_170230_170988	anti-sigma factor RsiW
2934221067	31.733	-2.482	0.432	-4.59	0	0	ASV1ASV2-vs-ASV1	dn	Pseudomonas	Ga0508010_03_176439_176726	hypothetical protein
2934221068	167.311	-2.511	0.224	-8.998	0	0	ASV1ASV2-vs-ASV1	dn	Pseudomonas	Ga0508010_03_176758_178182	putative colanic acid biosynthesis UDP-glucose lipid carrier transferase
2934221069	265.245	-2.153	0.204	-8.096	0	0	ASV1ASV2-vs-ASV1	dn	Pseudomonas	Ga0508010_03_178217_179359	hypothetical protein
2934221070	469.355	-1.81	0.173	-7.594	0	0	ASV1ASV2-vs-ASV1	dn	Pseudomonas	Ga0508010_03_179444_180550	hypothetical protein
2934221071	350.235	-1.577	0.196	-5.505	0	0	ASV1ASV2-vs-ASV1	dn	Pseudomonas	Ga0508010_03_180889_181389	hypothetical protein
2934221072	292.555	-1.912	0.193	-7.329	0	0	ASV1ASV2-vs-ASV1	dn	Pseudomonas	Ga0508010_03_181521_182273	N-acetylglucosaminyldiphosphoundecaprenol N-acetyl-beta-D-mannosaminyltransferase
2934221073	180.421	-2.418	0.231	-8.308	0	0	ASV1ASV2-vs-ASV1	dn	Pseudomonas	Ga0508010_03_182273_183460	glycosyltransferase involved in cell wall biosynthesis
2934221074	850.87	-2.124	0.156	-10.433	0	0	ASV1ASV2-vs-ASV1	dn	Pseudomonas	Ga0508010_03_183457_184659	colanic acid/amylovoran biosynthesis glycosyltransferase
2934221075	336.487	-2.676	0.206	-10.564	0	0	ASV1ASV2-vs-ASV1	dn	Pseudomonas	Ga0508010_03_184913_185848	uncharacterized protein VirK/YbjX
2934221076	199.763	-2.198	0.214	-7.934	0	0	ASV1ASV2-vs-ASV1	dn	Pseudomonas	Ga0508010_03_185856_186833	GT2 family glycosyltransferase
2934221077	589.137	-2.574	0.169	-12.28	0	0	ASV1ASV2-vs-ASV1	dn	Pseudomonas	Ga0508010_03_186883_187407	serine O-acetyltransferase
2934221078	813.193	-3.16	0.167	-15.91	0	0	ASV1ASV2-vs-ASV1	dn	Pseudomonas	Ga0508010_03_187416_188372	N-acetylglucosaminyl-diphospho-decaprenol L-rhamnosyltransferase
2934221079	1868.46	-3.219	0.144	-18.926	0	0	ASV1ASV2-vs-ASV1	dn	Pseudomonas	Ga0508010_03_188469_189560	glycosyltransferase involved in cell wall biosynthesis
2934221080	577.726	-1.242	0.189	-3.934	0	0	ASV1ASV2-vs-ASV1	dn	Pseudomonas	Ga0508010_03_189688_191064	O-antigen/teichoic acid export membrane protein
2934221082	1322.18	-2.045	0.202	-7.64	0	0	ASV1ASV2-vs-ASV1	dn	Pseudomonas	Ga0508010_03_192783_195461	hypothetical protein
2934221083	690.462	-2.026	0.151	-10.099	0	0	ASV1ASV2-vs-ASV1	dn	Pseudomonas	Ga0508010_03_195549_196526	UDP-glucose 4-epimerase
2934221084	1244.54	-2.325	0.144	-12.653	0	0	ASV1ASV2-vs-ASV1	dn	Pseudomonas	Ga0508010_03_196571_197377	protein-tyrosine kinase
2934221085	1801.3	-2.1	0.157	-10.178	0	0	ASV1ASV2-vs-ASV1	dn	Pseudomonas	Ga0508010_03_197389_198939	succinoglycan biosynthesis transport protein ExoP
2934221086	1846.23	-2.611	0.16	-13.223	0	0	ASV1ASV2-vs-ASV1	dn	Pseudomonas	Ga0508010_03_198960_200102	hypothetical protein
2934221087	3439.65	-3.2	0.174	-15.557	0	0	ASV1ASV2-vs-ASV1	dn	Pseudomonas	Ga0508010_03_200105_200662	polysaccharide export outer membrane protein
2934221088	26.215	-1.911	0.448	-3.148	0.002	0.005	ASV1ASV2-vs-ASV1	dn	Pseudomonas	Ga0508010_03_200780_200956	hypothetical protein
2934221089	655.259	-1.805	0.188	-6.932	0	0	ASV1ASV2-vs-ASV1	dn	Pseudomonas	Ga0508010_03_201268_202062	predicted glycoside hydrolase/deacetylase ChbG (UPF0249 family)
2934221090	119.808	-2.763	0.257	-8.808	0	0	ASV1ASV2-vs-ASV1	dn	Pseudomonas	Ga0508010_03_202124_202282	hypothetical protein
2934221096	701.04	-2.674	0.193	-11.282	0	0	ASV1ASV2-vs-ASV1	dn	Pseudomonas	Ga0508010_03_208188_208673	adenosine/AMP kinase
2934221105	363.445	1.342	0.164	5.139	0	0	ASV1ASV2-vs-ASV1	up	Pseudomonas	Ga0508010_03_215126_215611	Lrp/AsnC family leucine-responsive transcriptional regulator
2934221119	155.159	-1.022	0.204	-2.56	0.01	0.029	ASV1ASV2-vs-ASV1	dn	Pseudomonas	Ga0508010_03_233246_234094	taurine dioxygenase
2934221121	53.666	-2.426	0.338	-5.699	0	0	ASV1ASV2-vs-ASV1	dn	Pseudomonas	Ga0508010_03_235358_235642	NAD(P)-dependent dehydrogenase (short-subunit alcohol dehydrogenase family)
2934221122	102.325	-1.853	0.255	-5.313	0	0	ASV1ASV2-vs-ASV1	dn	Pseudomonas	Ga0508010_03_235625_235852	hypothetical protein
2934221127	73.652	-1.427	0.281	-3.297	0.001	0.003	ASV1ASV2-vs-ASV1	dn	Pseudomonas	Ga0508010_03_238272_238613	hypothetical protein
2934221129	137.979	1.32	0.232	3.534	0	0.001	ASV1ASV2-vs-ASV1	up	Pseudomonas	Ga0508010_03_239314_239751	hypothetical protein
2934221130	69.26	1.31	0.308	2.631	0.009	0.024	ASV1ASV2-vs-ASV1	up	Pseudomonas	Ga0508010_03_239885_240325	hypothetical protein
2934221136	89.917	-1.71	0.264	-4.588	0	0	ASV1ASV2-vs-ASV1	dn	Pseudomonas	Ga0508010_03_248188_249291	photosystem II stability/assembly factor-like uncharacterized protein
2934221138	173.976	1.092	0.208	2.852	0.004	0.013	ASV1ASV2-vs-ASV1	up	Pseudomonas	Ga0508010_03_250741_252444	hypothetical protein
2934221143	106.163	1.45	0.264	3.595	0	0.001	ASV1ASV2-vs-ASV1	up	Pseudomonas	Ga0508010_03_256780_257376	AcrR family transcriptional regulator
2934221149	165.783	-1.012	0.212	-2.417	0.016	0.041	ASV1ASV2-vs-ASV1	dn	Pseudomonas	Ga0508010_03_261438_262397	ferredoxin-NADP reductase
2934221158	118.634	-1.519	0.238	-4.273	0	0	ASV1ASV2-vs-ASV1	dn	Pseudomonas	Ga0508010_03_270184_270576	5-carboxymethyl-2-hydroxymuconate isomerase
2934221163	89.888	-1.316	0.265	-3.073	0.002	0.006	ASV1ASV2-vs-ASV1	dn	Pseudomonas	Ga0508010_03_274173_275123	flavin reductase (DIM6/NTAB) family NADH-FMN oxidoreductase RutF/DNA-binding MarR family transcriptional regulator
2934221169	9.261	2.259	0.696	2.528	0.011	0.031	ASV1ASV2-vs-ASV1	up	Pseudomonas	Ga0508010_03_281088_281441	mono/diheme cytochrome c family protein
2934221182	19.988	-1.742	0.506	-2.452	0.014	0.038	ASV1ASV2-vs-ASV1	dn	Pseudomonas	Ga0508010_03_293797_294210	hypothetical protein
2934221183	257.774	-1.537	0.193	-5.365	0	0	ASV1ASV2-vs-ASV1	dn	Pseudomonas	Ga0508010_03_294586_295815	alanine racemase
2934221188	45.444	-1.472	0.38	-2.557	0.011	0.029	ASV1ASV2-vs-ASV1	dn	Pseudomonas	Ga0508010_03_298927_299250	DNA-directed RNA polymerase specialized sigma24 family protein
2934221212	694.718	-1.57	0.152	-7.051	0	0	ASV1ASV2-vs-ASV1	dn	Pseudomonas	Ga0508010_03_322724_323617	ABC-type spermidine/putrescine transport system permease subunit I
2934221213	2144.4	-1.288	0.163	-4.826	0	0	ASV1ASV2-vs-ASV1	dn	Pseudomonas	Ga0508010_03_323620_324735	putative spermidine/putrescine transport system ATP-binding protein
2934221225	133.443	-1.049	0.219	-2.504	0.012	0.033	ASV1ASV2-vs-ASV1	dn	Pseudomonas	Ga0508010_03_333729_335315	ParB family protein of integrating conjugative element (PFGI_1 class)
2934221234	816.884	-1.101	0.191	-3.151	0.002	0.005	ASV1ASV2-vs-ASV1	dn	Pseudomonas	Ga0508010_03_342960_343217	hypothetical protein
2934221267	299.918	-1.015	0.179	-2.87	0.004	0.012	ASV1ASV2-vs-ASV1	dn	Pseudomonas	Ga0508010_03_371708_371962	transcriptional regulator with XRE-family HTH domain
2934221268	193.533	-1.242	0.213	-3.487	0	0.002	ASV1ASV2-vs-ASV1	dn	Pseudomonas	Ga0508010_03_372068_373024	integrating conjugative element protein (TIGR03756 family)
2934221273	178.921	-1.389	0.217	-4.092	0	0	ASV1ASV2-vs-ASV1	dn	Pseudomonas	Ga0508010_03_376934_377419	steroid delta-isomerase-like uncharacterized protein
2934221284	1036.19	-1.223	0.16	-4.515	0	0	ASV1ASV2-vs-ASV1	dn	Pseudomonas	Ga0508010_03_391219_392040	3-hydroxybutyrate dehydrogenase
2934221290	72.751	-1.17	0.268	-2.504	0.012	0.033	ASV1ASV2-vs-ASV1	dn	Pseudomonas	Ga0508010_03_398647_399054	hypothetical protein
2934221298	873.399	-1.864	0.175	-7.787	0	0	ASV1ASV2-vs-ASV1	dn	Pseudomonas	Ga0508010_03_404716_405543	ABC-type histidine transport system ATPase subunit
2934221301	173.398	-1.796	0.204	-6.348	0	0	ASV1ASV2-vs-ASV1	dn	Pseudomonas	Ga0508010_03_408511_409314	3-hydroxybutyrate dehydrogenase
2934221304	354.217	-1.261	0.215	-3.539	0	0.001	ASV1ASV2-vs-ASV1	dn	Pseudomonas	Ga0508010_03_411387_412133	maleate isomerase
2934221305	58.955	-1.837	0.306	-4.367	0	0	ASV1ASV2-vs-ASV1	dn	Pseudomonas	Ga0508010_03_412228_413289	hypothetical protein
2934221308	1880.97	-1.018	0.15	-3.455	0.001	0.002	ASV1ASV2-vs-ASV1	dn	Pseudomonas	Ga0508010_03_414189_415157	antirestriction protein ArdC
2934221310	2025.11	-2.265	0.537	-3.285	0.001	0.003	ASV1ASV2-vs-ASV1	dn	Pseudomonas	Ga0508010_03_415703_417427	integrating conjugative element relaxase (TIGR03760 family)
2934221312	2148.63	-1.185	0.144	-4.773	0	0	ASV1ASV2-vs-ASV1	dn	Pseudomonas	Ga0508010_03_418208_419251	Zn ribbon nucleic-acid-binding protein
2934221329	303.633	1.309	0.179	4.514	0	0	ASV1ASV2-vs-ASV1	up	Pseudomonas	Ga0508010_03_437012_438013	N-alpha-acetyl-L-2,4-diaminobutyrate deacetylase
2934221330	742.794	1.201	0.171	4.098	0	0	ASV1ASV2-vs-ASV1	up	Pseudomonas	Ga0508010_03_438017_439207	ectoine hydrolase
2934221343	1179.3	1.619	0.147	7.611	0	0	ASV1ASV2-vs-ASV1	up	Pseudomonas	Ga0508010_03_450748_453126	phenylalanyl-tRNA synthetase beta chain
2934221344	426.669	1.117	0.167	3.698	0	0.001	ASV1ASV2-vs-ASV1	up	Pseudomonas	Ga0508010_03_453153_454169	phenylalanyl-tRNA synthetase alpha chain
2934221345	601.641	1.172	0.231	2.906	0.004	0.011	ASV1ASV2-vs-ASV1	up	Pseudomonas	Ga0508010_03_454279_454635	large subunit ribosomal protein L20
2934221348	3146.39	1.935	0.148	9.682	0	0	ASV1ASV2-vs-ASV1	up	Pseudomonas	Ga0508010_03_455471_457393	threonyl-tRNA synthetase
2934221360	483.113	-1.573	0.176	-6.09	0	0	ASV1ASV2-vs-ASV1	dn	Pseudomonas	Ga0508010_03_465859_466812	ribose transport system substrate-binding protein
2934221376	46.511	-1.651	0.336	-3.422	0.001	0.002	ASV1ASV2-vs-ASV1	dn	Pseudomonas	Ga0508010_04_3_197	hypothetical protein
2934221389	115.118	-1.137	0.227	-2.81	0.005	0.014	ASV1ASV2-vs-ASV1	dn	Pseudomonas	Ga0508010_04_15958_17145	sugar lactone lactonase YvrE
2934221394	99.253	-1.198	0.274	-2.545	0.011	0.03	ASV1ASV2-vs-ASV1	dn	Pseudomonas	Ga0508010_04_20816_21097	hypothetical protein
2934221396	407.693	-1.83	0.234	-5.684	0	0	ASV1ASV2-vs-ASV1	dn	Pseudomonas	Ga0508010_04_22081_22968	DNA-binding transcriptional LysR family regulator
2934221418	218.89	-1.283	0.226	-3.46	0.001	0.002	ASV1ASV2-vs-ASV1	dn	Pseudomonas	Ga0508010_04_45574_47178	choline dehydrogenase
2934221419	32.293	1.727	0.373	3.288	0.001	0.003	ASV1ASV2-vs-ASV1	up	Pseudomonas	Ga0508010_04_47389_48549	glycerol dehydrogenase
2934221443	158.262	-1.522	0.27	-3.79	0	0.001	ASV1ASV2-vs-ASV1	dn	Pseudomonas	Ga0508010_04_68224_69093	putative restriction endonuclease
2934221449	1555.83	-2.392	0.166	-11.391	0	0	ASV1ASV2-vs-ASV1	dn	Pseudomonas	Ga0508010_04_72613_73332	hypothetical protein
2934221450	82.454	-1.525	0.27	-3.794	0	0.001	ASV1ASV2-vs-ASV1	dn	Pseudomonas	Ga0508010_04_73584_73805	hypothetical protein
2934221464	246.095	-1.684	0.227	-5.216	0	0	ASV1ASV2-vs-ASV1	dn	Pseudomonas	Ga0508010_04_82027_82242	hypothetical protein
2934221465	785.828	-1.565	0.188	-5.657	0	0	ASV1ASV2-vs-ASV1	dn	Pseudomonas	Ga0508010_04_82404_82646	hypothetical protein
2934221476	3951.9	-2.204	0.146	-11.669	0	0	ASV1ASV2-vs-ASV1	dn	Pseudomonas	Ga0508010_04_89524_90273	hypothetical protein
2934221478	9.163	-2.341	0.774	-2.379	0.017	0.045	ASV1ASV2-vs-ASV1	dn	Pseudomonas	Ga0508010_04_90757_91023	Ca2+/Na+ antiporter
2934221479	3350.79	-6.09	0.208	-26.885	0	0	ASV1ASV2-vs-ASV1	dn	Pseudomonas	Ga0508010_04_91070_92017	hypothetical protein
2934221484	86.597	-1.928	0.271	-5.259	0	0	ASV1ASV2-vs-ASV1	dn	Pseudomonas	Ga0508010_04_93651_94274	hypothetical protein
2934221490	98.228	-1.636	0.254	-4.468	0	0	ASV1ASV2-vs-ASV1	dn	Pseudomonas	Ga0508010_04_99373_100338	uncharacterized protein YjdB
2934221505	435.025	-1.189	0.179	-3.846	0	0	ASV1ASV2-vs-ASV1	dn	Pseudomonas	Ga0508010_04_110299_110577	hypothetical protein
2934221512	70.607	1.43	0.274	3.394	0.001	0.002	ASV1ASV2-vs-ASV1	up	Pseudomonas	Ga0508010_04_113861_114283	hypothetical protein
2934221513	210.267	-2.79	0.228	-10.038	0	0	ASV1ASV2-vs-ASV1	dn	Pseudomonas	Ga0508010_04_114335_114928	predicted phage tail protein
2934221514	1408.09	-2.568	0.156	-13.226	0	0	ASV1ASV2-vs-ASV1	dn	Pseudomonas	Ga0508010_04_114935_115288	hypothetical protein
2934221525	549.544	-3.226	0.196	-13.875	0	0	ASV1ASV2-vs-ASV1	dn	Pseudomonas	Ga0508010_04_124084_124761	putative SOS response-associated peptidase YedK
2934221528	1597.63	-3.004	0.196	-12.789	0	0	ASV1ASV2-vs-ASV1	dn	Pseudomonas	Ga0508010_04_125574_127262	FAD/FMN-containing dehydrogenase
2934221529	1820.64	-1.298	0.157	-5.07	0	0	ASV1ASV2-vs-ASV1	dn	Pseudomonas	Ga0508010_04_127811_128446	predicted carbohydrate-binding protein with CBM5 and CBM33 domain
2934221530	1620.95	-2.488	0.158	-12.604	0	0	ASV1ASV2-vs-ASV1	dn	Pseudomonas	Ga0508010_04_128494_129960	chitinase
2934221535	441.834	-1.534	0.173	-5.989	0	0	ASV1ASV2-vs-ASV1	dn	Pseudomonas	Ga0508010_04_132720_133799	uncharacterized membrane protein YccC
2934221537	552.594	1.506	0.172	5.857	0	0	ASV1ASV2-vs-ASV1	up	Pseudomonas	Ga0508010_04_135775_136662	putative iron-dependent peroxidase
2934221538	144.422	1.959	0.214	6.829	0	0	ASV1ASV2-vs-ASV1	up	Pseudomonas	Ga0508010_04_136692_137666	1,5-anhydro-D-fructose reductase (1,5-anhydro-D-mannitol-forming)
2934221545	756.601	-1.361	0.185	-4.651	0	0	ASV1ASV2-vs-ASV1	dn	Pseudomonas	Ga0508010_04_146550_146789	uncharacterized protein YdcH (DUF465 family)
2934221546	827.719	-1.917	0.208	-6.822	0	0	ASV1ASV2-vs-ASV1	dn	Pseudomonas	Ga0508010_04_146873_148027	hypothetical protein
2934221547	127.032	1.512	0.239	4.242	0	0	ASV1ASV2-vs-ASV1	up	Pseudomonas	Ga0508010_04_148140_149003	DNA-binding transcriptional LysR family regulator
2934221548	649.973	-1.837	0.176	-7.605	0	0	ASV1ASV2-vs-ASV1	dn	Pseudomonas	Ga0508010_04_149145_151769	hypothetical protein
2934221550	119.815	1.47	0.272	3.562	0	0.001	ASV1ASV2-vs-ASV1	up	Pseudomonas	Ga0508010_04_153947_154321	hypothetical protein
2934221558	111.638	1.549	0.237	4.431	0	0	ASV1ASV2-vs-ASV1	up	Pseudomonas	Ga0508010_04_160484_162433	DNA topoisomerase-3
2934221565	768.959	-1.989	0.192	-7.74	0	0	ASV1ASV2-vs-ASV1	dn	Pseudomonas	Ga0508010_04_170746_172368	MFS family permease
2934221566	393.632	-3.061	0.191	-13.413	0	0	ASV1ASV2-vs-ASV1	dn	Pseudomonas	Ga0508010_04_172547_174199	choline dehydrogenase
2934221569	108.671	1.755	0.286	4.386	0	0	ASV1ASV2-vs-ASV1	up	Pseudomonas	Ga0508010_04_176993_178801	glutathione-regulated potassium-efflux system protein KefB
2934221570	103.4	1.391	0.256	3.485	0	0.002	ASV1ASV2-vs-ASV1	up	Pseudomonas	Ga0508010_04_178997_179914	DNA-binding transcriptional LysR family regulator
2934221573	152.521	-1.459	0.241	-3.981	0	0	ASV1ASV2-vs-ASV1	dn	Pseudomonas	Ga0508010_04_182277_182585	hypothetical protein
2934221577	128.657	-3.045	0.312	-8.151	0	0	ASV1ASV2-vs-ASV1	dn	Pseudomonas	Ga0508010_04_184636_184878	hypothetical protein
2934221578	3940.31	-2.883	0.164	-14.551	0	0	ASV1ASV2-vs-ASV1	dn	Pseudomonas	Ga0508010_04_184875_186119	phospholipase C
2934221584	696.618	-1.935	0.168	-8.523	0	0	ASV1ASV2-vs-ASV1	dn	Pseudomonas	Ga0508010_04_191203_192588	dihydrolipoamide dehydrogenase
2934221585	552.125	-2.336	0.192	-9.57	0	0	ASV1ASV2-vs-ASV1	dn	Pseudomonas	Ga0508010_04_192595_193872	2-oxoisovalerate dehydrogenase E2 component (dihydrolipoyl transacylase)
2934221586	637.255	-2.79	0.208	-11.026	0	0	ASV1ASV2-vs-ASV1	dn	Pseudomonas	Ga0508010_04_193873_194931	2-oxoisovalerate dehydrogenase E1 component beta subunit
2934221587	1392.32	-3.257	0.163	-16.907	0	0	ASV1ASV2-vs-ASV1	dn	Pseudomonas	Ga0508010_04_194933_196168	2-oxoisovalerate dehydrogenase E1 component alpha subunit
2934221595	29.151	2.208	0.427	4.005	0	0	ASV1ASV2-vs-ASV1	up	Pseudomonas	Ga0508010_04_203356_204234	putative copper resistance protein D
2934221596	111.305	1.805	0.258	5.047	0	0	ASV1ASV2-vs-ASV1	up	Pseudomonas	Ga0508010_04_204238_204603	methionine-rich copper-binding protein CopC
2934221598	1024.48	-2.827	0.164	-14.218	0	0	ASV1ASV2-vs-ASV1	dn	Pseudomonas	Ga0508010_04_205475_206749	dihydropyrimidine dehydrogenase (NAD+) subunit PreA
2934221599	1122.47	-2.7	0.2	-11.016	0	0	ASV1ASV2-vs-ASV1	dn	Pseudomonas	Ga0508010_04_206750_208117	dihydropyrimidine dehydrogenase (NAD+) subunit PreT
2934221600	2499.57	-2.605	0.182	-11.6	0	0	ASV1ASV2-vs-ASV1	dn	Pseudomonas	Ga0508010_04_208208_209647	dihydropyrimidinase
2934221601	657.214	-1.799	0.228	-5.704	0	0	ASV1ASV2-vs-ASV1	dn	Pseudomonas	Ga0508010_04_210271_211755	NCS1 family nucleobase:cation symporter-1
2934221602	3279.08	-1.898	0.177	-7.918	0	0	ASV1ASV2-vs-ASV1	dn	Pseudomonas	Ga0508010_04_211908_213191	N-carbamoyl-L-amino-acid hydrolase
2934221603	74.918	-1.379	0.287	-3.059	0.002	0.007	ASV1ASV2-vs-ASV1	dn	Pseudomonas	Ga0508010_04_213273_213686	uncharacterized membrane protein YedE/YeeE
2934221605	407.103	1.35	0.175	4.849	0	0	ASV1ASV2-vs-ASV1	up	Pseudomonas	Ga0508010_04_214344_215156	enoyl-CoA hydratase
2934221606	247.169	1.323	0.198	4.158	0	0	ASV1ASV2-vs-ASV1	up	Pseudomonas	Ga0508010_04_215163_215993	NAD+ diphosphatase
2934221609	133.548	-1.29	0.222	-3.558	0	0.001	ASV1ASV2-vs-ASV1	dn	Pseudomonas	Ga0508010_04_217407_217970	AcrR family transcriptional regulator
2934221613	1199.81	-2.459	0.17	-11.557	0	0	ASV1ASV2-vs-ASV1	dn	Pseudomonas	Ga0508010_04_222416_222871	hypothetical protein
2934221616	6302.79	-2.33	0.158	-11.597	0	0	ASV1ASV2-vs-ASV1	dn	Pseudomonas	Ga0508010_04_225320_226750	diguanylate cyclase (GGDEF)-like protein
2934221617	9.387	-2.356	0.763	-2.431	0.015	0.04	ASV1ASV2-vs-ASV1	dn	Pseudomonas	Ga0508010_04_226747_226872	hypothetical protein
2934221618	1279.34	1.099	0.146	4.099	0	0	ASV1ASV2-vs-ASV1	up	Pseudomonas	Ga0508010_04_227376_228275	beta-hydroxylase
2934221627	5982.51	-2.43	0.157	-12.295	0	0	ASV1ASV2-vs-ASV1	dn	Pseudomonas	Ga0508010_04_234505_234777	hypothetical protein
2934221629	359.844	-3.453	0.226	-13.039	0	0	ASV1ASV2-vs-ASV1	dn	Pseudomonas	Ga0508010_04_235265_235528	hypothetical protein
2934221631	194.282	1.263	0.207	3.682	0	0.001	ASV1ASV2-vs-ASV1	up	Pseudomonas	Ga0508010_04_236069_236365	hypothetical protein
2934221634	759.566	1.15	0.15	4.321	0	0	ASV1ASV2-vs-ASV1	up	Pseudomonas	Ga0508010_04_237700_241185	type VI secretion system secreted protein VgrG
2934221650	218.626	1.296	0.237	3.357	0.001	0.003	ASV1ASV2-vs-ASV1	up	Pseudomonas	Ga0508010_04_259207_260952	heptose-I-phosphate ethanolaminephosphotransferase
2934221651	635.926	-1.554	0.164	-6.42	0	0	ASV1ASV2-vs-ASV1	dn	Pseudomonas	Ga0508010_04_261126_261293	hypothetical protein
2934221654	151.334	1.462	0.206	4.667	0	0	ASV1ASV2-vs-ASV1	up	Pseudomonas	Ga0508010_04_264185_265687	NhaB family Na+:H+ antiporter
2934221656	730.263	-1.343	0.182	-4.621	0	0	ASV1ASV2-vs-ASV1	dn	Pseudomonas	Ga0508010_04_267376_267642	hypothetical protein
2934221658	12862	-2.799	0.162	-14.155	0	0	ASV1ASV2-vs-ASV1	dn	Pseudomonas	Ga0508010_04_269378_270652	opacity protein-like surface antigen
2934221663	3.919	4.601	1.457	2.815	0.005	0.014	ASV1ASV2-vs-ASV1	up	Pseudomonas	Ga0508010_04_274160_274600	hypothetical protein
2934221664	18.232	1.895	0.49	2.846	0.004	0.013	ASV1ASV2-vs-ASV1	up	Pseudomonas	Ga0508010_04_274932_275483	nicotinamide riboside kinase
2934221665	17.405	3.007	0.613	4.09	0	0	ASV1ASV2-vs-ASV1	up	Pseudomonas	Ga0508010_04_275453_276016	nicotinamide mononucleotide transporter
2934221666	572.05	1.407	0.183	4.954	0	0	ASV1ASV2-vs-ASV1	up	Pseudomonas	Ga0508010_04_276235_277869	methyl-accepting chemotaxis protein
2934221667	109.675	1.12	0.242	2.563	0.01	0.028	ASV1ASV2-vs-ASV1	up	Pseudomonas	Ga0508010_04_278167_278997	undecaprenyl-diphosphatase
2934221671	186.173	-1.111	0.22	-2.777	0.005	0.016	ASV1ASV2-vs-ASV1	dn	Pseudomonas	Ga0508010_04_280947_281558	FMN-dependent NADH-azoreductase
2934221674	155.945	2.039	0.23	6.692	0	0	ASV1ASV2-vs-ASV1	up	Pseudomonas	Ga0508010_04_284312_285136	iron uptake system component EfeO
2934221675	52.765	3.002	0.355	7.055	0	0	ASV1ASV2-vs-ASV1	up	Pseudomonas	Ga0508010_04_285171_286469	deferrochelatase/peroxidase EfeB
2934221676	34.068	2.298	0.395	4.548	0	0	ASV1ASV2-vs-ASV1	up	Pseudomonas	Ga0508010_04_286488_287687	iron uptake system component EfeO
2934221678	161.451	1.744	0.215	5.776	0	0	ASV1ASV2-vs-ASV1	up	Pseudomonas	Ga0508010_04_288712_289728	AraC-like DNA-binding protein
2934221690	140.222	-1.319	0.213	-3.842	0	0	ASV1ASV2-vs-ASV1	dn	Pseudomonas	Ga0508010_04_301517_301993	Lrp/AsnC family leucine-responsive transcriptional regulator
2934221704	423.921	2.542	0.187	10.939	0	0	ASV1ASV2-vs-ASV1	up	Pseudomonas	Ga0508010_04_315814_317418	4-amino-4-deoxy-L-arabinose transferase-like glycosyltransferase
2934221705	2439.98	1.536	0.155	6.68	0	0	ASV1ASV2-vs-ASV1	up	Pseudomonas	Ga0508010_04_317429_318808	UDPglucose 6-dehydrogenase
2934221708	430.403	1.945	0.219	6.609	0	0	ASV1ASV2-vs-ASV1	up	Pseudomonas	Ga0508010_04_319556_321205	4-amino-4-deoxy-L-arabinose transferase
2934221709	471.143	1.523	0.164	6.237	0	0	ASV1ASV2-vs-ASV1	up	Pseudomonas	Ga0508010_04_321202_322086	undecaprenyl phosphate-alpha-L-ara4FN deformylase
2934221713	962.576	2.222	0.161	10.681	0	0	ASV1ASV2-vs-ASV1	up	Pseudomonas	Ga0508010_04_326703_327809	iron(III) transport system ATP-binding protein
2934221714	466.264	2.763	0.199	11.379	0	0	ASV1ASV2-vs-ASV1	up	Pseudomonas	Ga0508010_04_327806_329419	iron(III) transport system permease protein
2934221715	2468.79	3.127	0.199	13.219	0	0	ASV1ASV2-vs-ASV1	up	Pseudomonas	Ga0508010_04_329424_330440	iron(III) transport system substrate-binding protein
2934221716	1039.97	1.196	0.149	4.664	0	0	ASV1ASV2-vs-ASV1	up	Pseudomonas	Ga0508010_04_330758_332293	4-amino-4-deoxy-L-arabinose transferase-like glycosyltransferase
2934221717	1883.47	1.388	0.145	6.134	0	0	ASV1ASV2-vs-ASV1	up	Pseudomonas	Ga0508010_04_332449_334098	4-amino-4-deoxy-L-arabinose transferase
2934221725	572.81	-1.061	0.175	-3.198	0.001	0.004	ASV1ASV2-vs-ASV1	dn	Pseudomonas	Ga0508010_04_344246_345538	signal transduction histidine kinase
2934221726	310.197	-1.713	0.198	-6.11	0	0	ASV1ASV2-vs-ASV1	dn	Pseudomonas	Ga0508010_04_345649_346002	uncharacterized protein YbaA (DUF1428 family)
2934221727	31.112	-1.616	0.413	-2.7	0.007	0.019	ASV1ASV2-vs-ASV1	dn	Pseudomonas	Ga0508010_04_346073_346264	hypothetical protein
2934221731	1192.51	-2.841	0.258	-9.088	0	0	ASV1ASV2-vs-ASV1	dn	Pseudomonas	Ga0508010_04_348100_349770	malonate decarboxylase alpha subunit
2934221732	78.595	-1.673	0.309	-3.791	0	0.001	ASV1ASV2-vs-ASV1	dn	Pseudomonas	Ga0508010_04_349770_350645	triphosphoribosyl-dephospho-CoA synthase
2934221734	96.011	-1.348	0.25	-3.392	0.001	0.002	ASV1ASV2-vs-ASV1	dn	Pseudomonas	Ga0508010_04_350937_351788	malonate decarboxylase beta subunit
2934221735	90.928	-1.328	0.25	-3.313	0.001	0.003	ASV1ASV2-vs-ASV1	dn	Pseudomonas	Ga0508010_04_351785_352588	malonate decarboxylase gamma subunit
2934221743	369.192	-1.672	0.181	-6.485	0	0	ASV1ASV2-vs-ASV1	dn	Pseudomonas	Ga0508010_04_358247_359401	putative spermidine/putrescine transport system ATP-binding protein
2934221748	29.915	-2.194	0.454	-3.728	0	0.001	ASV1ASV2-vs-ASV1	dn	Pseudomonas	Ga0508010_04_363610_363903	uncharacterized protein (DUF1330 family)
2934221753	61.447	-1.345	0.288	-2.934	0.003	0.01	ASV1ASV2-vs-ASV1	dn	Pseudomonas	Ga0508010_04_367325_367810	flavin reductase (DIM6/NTAB) family NADH-FMN oxidoreductase RutF
2934221757	375.058	-2.304	0.199	-9.056	0	0	ASV1ASV2-vs-ASV1	dn	Pseudomonas	Ga0508010_04_371691_373100	uncharacterized circularly permuted ATP-grasp superfamily protein
2934221758	86.994	-1.926	0.264	-5.4	0	0	ASV1ASV2-vs-ASV1	dn	Pseudomonas	Ga0508010_04_373104_374054	uncharacterized alpha-E superfamily protein
2934221759	100.537	-1.432	0.275	-3.388	0.001	0.002	ASV1ASV2-vs-ASV1	dn	Pseudomonas	Ga0508010_04_374051_374848	transglutaminase-like putative cysteine protease
2934221760	732.587	-1.109	0.202	-3.013	0.003	0.008	ASV1ASV2-vs-ASV1	dn	Pseudomonas	Ga0508010_04_375011_376621	gamma-glutamyltranspeptidase/glutathione hydrolase
2934221761	318.083	-1.704	0.194	-6.19	0	0	ASV1ASV2-vs-ASV1	dn	Pseudomonas	Ga0508010_04_376702_377361	uncharacterized protein
2934221768	74.868	1.133	0.264	2.401	0.016	0.043	ASV1ASV2-vs-ASV1	up	Pseudomonas	Ga0508010_04_383940_385400	GntP family gluconate:H+ symporter
2934221770	392.311	1.624	0.188	5.979	0	0	ASV1ASV2-vs-ASV1	up	Pseudomonas	Ga0508010_04_386209_387027	DeoR/GlpR family transcriptional regulator of sugar metabolism
2934221775	437.889	-1.591	0.171	-6.376	0	0	ASV1ASV2-vs-ASV1	dn	Pseudomonas	Ga0508010_04_391926_392564	cytochrome c551/c552
2934221776	747.611	-1.061	0.152	-3.68	0	0.001	ASV1ASV2-vs-ASV1	dn	Pseudomonas	Ga0508010_04_392575_393816	sulfite dehydrogenase
2934221777	144.281	-1.602	0.23	-4.783	0	0	ASV1ASV2-vs-ASV1	dn	Pseudomonas	Ga0508010_04_394182_394850	hypothetical protein
2934221779	21709.4	-2.643	0.177	-12.127	0	0	ASV1ASV2-vs-ASV1	dn	Pseudomonas	Ga0508010_04_396207_396476	hypothetical protein
2934221789	647.094	-3.079	0.184	-14.049	0	0	ASV1ASV2-vs-ASV1	dn	Pseudomonas	Ga0508010_04_404858_405100	hypothetical protein
2934221800	1168.83	-2.032	0.192	-7.992	0	0	ASV1ASV2-vs-ASV1	dn	Pseudomonas	Ga0508010_04_417843_418421	S-(hydroxymethyl)glutathione synthase
2934221801	1841.82	-2.142	0.194	-8.46	0	0	ASV1ASV2-vs-ASV1	dn	Pseudomonas	Ga0508010_04_418440_419042	NAD(P)H dehydrogenase (quinone)
2934221829	782.074	-1.909	0.164	-8.613	0	0	ASV1ASV2-vs-ASV1	dn	Pseudomonas	Ga0508010_04_450068_451171	transcriptional regulator GlxA family with amidase domain
2934221832	5968.88	-1.842	0.138	-9.732	0	0	ASV1ASV2-vs-ASV1	dn	Pseudomonas	Ga0508010_05_169_3675	phospholipase C
2934221833	991.125	-1.477	0.221	-4.413	0	0	ASV1ASV2-vs-ASV1	dn	Pseudomonas	Ga0508010_05_3710_4687	hypothetical protein
2934221838	1035.39	-1.028	0.145	-3.649	0	0.001	ASV1ASV2-vs-ASV1	dn	Pseudomonas	Ga0508010_05_8079_9134	L-ascorbate metabolism protein UlaG (beta-lactamase superfamily)
2934221839	155.082	-1.016	0.21	-2.457	0.014	0.037	ASV1ASV2-vs-ASV1	dn	Pseudomonas	Ga0508010_05_9336_9950	TetR/AcrR family transcriptional regulator of autoinduction and epiphytic fitness
2934221846	616.267	1.016	0.159	3.253	0.001	0.004	ASV1ASV2-vs-ASV1	up	Pseudomonas	Ga0508010_05_14713_15033	uncharacterized membrane protein YkoI
2934221848	84.606	1.211	0.264	2.692	0.007	0.02	ASV1ASV2-vs-ASV1	up	Pseudomonas	Ga0508010_05_15685_17310	methyl-accepting chemotaxis protein
2934221859	249.321	1.468	0.189	5.124	0	0	ASV1ASV2-vs-ASV1	up	Pseudomonas	Ga0508010_05_27759_28244	GNAT superfamily N-acetyltransferase
2934221862	41.519	-1.726	0.385	-3.187	0.001	0.004	ASV1ASV2-vs-ASV1	dn	Pseudomonas	Ga0508010_05_29694_29804	ABC-type multidrug transport system permease subunit
2934221863	2425.5	-2.138	0.162	-10.109	0	0	ASV1ASV2-vs-ASV1	dn	Pseudomonas	Ga0508010_05_29855_30343	AraC family transcriptional regulator
2934221865	791.187	1.227	0.202	3.605	0	0.001	ASV1ASV2-vs-ASV1	up	Pseudomonas	Ga0508010_05_31302_32507	alanine-synthesizing transaminase
2934221868	64.755	-1.542	0.291	-3.575	0	0.001	ASV1ASV2-vs-ASV1	dn	Pseudomonas	Ga0508010_05_35966_36499	gluconokinase
2934221870	455.172	-1.985	0.176	-8.431	0	0	ASV1ASV2-vs-ASV1	dn	Pseudomonas	Ga0508010_05_37885_39795	siderophore synthetase component
2934221871	6269.05	-2.12	0.157	-10.326	0	0	ASV1ASV2-vs-ASV1	dn	Pseudomonas	Ga0508010_05_39876_41195	methyl-accepting chemotaxis protein
2934221874	51.044	-2.968	0.421	-5.867	0	0	ASV1ASV2-vs-ASV1	dn	Pseudomonas	Ga0508010_05_42660_42770	hypothetical protein
2934221878	59.963	-1.369	0.302	-2.88	0.004	0.012	ASV1ASV2-vs-ASV1	dn	Pseudomonas	Ga0508010_05_45049_45240	uncharacterized protein YjbJ (UPF0337 family)
2934221880	1501.38	1.925	0.167	8.522	0	0	ASV1ASV2-vs-ASV1	up	Pseudomonas	Ga0508010_05_45868_47568	long-chain acyl-CoA synthetase
2934221891	380.278	1.109	0.204	2.99	0.003	0.008	ASV1ASV2-vs-ASV1	up	Pseudomonas	Ga0508010_05_57668_58537	RpiR family carbohydrate utilization transcriptional regulator
2934221897	436.87	-1.184	0.171	-3.988	0	0	ASV1ASV2-vs-ASV1	dn	Pseudomonas	Ga0508010_05_64305_65612	glucose/mannose transport system substrate-binding protein
2934221901	162.238	1.629	0.209	5.389	0	0	ASV1ASV2-vs-ASV1	up	Pseudomonas	Ga0508010_05_69573_70523	glucokinase
2934221903	1717.4	-2.264	0.137	-12.838	0	0	ASV1ASV2-vs-ASV1	dn	Pseudomonas	Ga0508010_05_72571_73572	glyceraldehyde 3-phosphate dehydrogenase
2934221904	186.814	-1.883	0.206	-6.702	0	0	ASV1ASV2-vs-ASV1	dn	Pseudomonas	Ga0508010_05_73611_74075	methylglyoxal synthase
2934221905	24.135	1.571	0.437	2.45	0.014	0.038	ASV1ASV2-vs-ASV1	up	Pseudomonas	Ga0508010_05_74151_74666	RNA polymerase sigma factor (sigma-70 family)
2934221906	79.354	1.167	0.259	2.573	0.01	0.028	ASV1ASV2-vs-ASV1	up	Pseudomonas	Ga0508010_05_74781_75755	transmembrane sensor
2934221914	158.322	-1.418	0.225	-4.086	0	0	ASV1ASV2-vs-ASV1	dn	Pseudomonas	Ga0508010_05_86173_87102	carbamate kinase
2934221916	392.84	1.178	0.169	4.011	0	0	ASV1ASV2-vs-ASV1	up	Pseudomonas	Ga0508010_05_87756_89264	transcriptional regulator of aroF, aroG, tyrA and aromatic amino acid transport
2934221919	615.196	-2.003	0.165	-9.094	0	0	ASV1ASV2-vs-ASV1	dn	Pseudomonas	Ga0508010_05_93134_94510	L-serine dehydratase
2934221920	872.419	-1.367	0.173	-5.01	0	0	ASV1ASV2-vs-ASV1	dn	Pseudomonas	Ga0508010_05_94552_95676	aminomethyltransferase
2934221923	117.914	1.622	0.229	4.897	0	0	ASV1ASV2-vs-ASV1	up	Pseudomonas	Ga0508010_05_96388_96876	uncharacterized RDD family membrane protein YckC
2934221924	552.042	1.19	0.195	3.534	0	0.001	ASV1ASV2-vs-ASV1	up	Pseudomonas	Ga0508010_05_96963_98021	quinolinate synthase
2934221926	298.133	1.448	0.194	4.888	0	0	ASV1ASV2-vs-ASV1	up	Pseudomonas	Ga0508010_05_98424_99116	7-cyano-7-deazaguanine synthase
2934221927	102.446	2.397	0.289	6.567	0	0	ASV1ASV2-vs-ASV1	up	Pseudomonas	Ga0508010_05_99118_99765	7-carboxy-7-deazaguanine synthase
2934221928	991.44	2.122	0.158	10.289	0	0	ASV1ASV2-vs-ASV1	up	Pseudomonas	Ga0508010_05_99935_100768	tol-pal system protein YbgF
2934221929	7128.55	3.241	0.166	16.474	0	0	ASV1ASV2-vs-ASV1	up	Pseudomonas	Ga0508010_05_100775_101272	peptidoglycan-associated lipoprotein
2934221930	1592.05	2.221	0.173	9.932	0	0	ASV1ASV2-vs-ASV1	up	Pseudomonas	Ga0508010_05_101325_102626	TolB protein
2934221931	599.829	1.764	0.191	6.606	0	0	ASV1ASV2-vs-ASV1	up	Pseudomonas	Ga0508010_05_102623_103702	colicin import membrane protein
2934221932	130.845	1.986	0.238	6.25	0	0	ASV1ASV2-vs-ASV1	up	Pseudomonas	Ga0508010_05_103702_104163	biopolymer transport protein TolR
2934221933	539.122	2.229	0.198	8.729	0	0	ASV1ASV2-vs-ASV1	up	Pseudomonas	Ga0508010_05_104178_104873	biopolymer transport protein TolQ
2934221934	265.583	2.735	0.2	11.197	0	0	ASV1ASV2-vs-ASV1	up	Pseudomonas	Ga0508010_05_104863_105330	4-hydroxybenzoyl-CoA thioesterase
2934221935	158.948	1.595	0.205	5.34	0	0	ASV1ASV2-vs-ASV1	up	Pseudomonas	Ga0508010_05_105469_106530	Holliday junction DNA helicase RuvB
2934221936	102.316	1.625	0.247	4.553	0	0	ASV1ASV2-vs-ASV1	up	Pseudomonas	Ga0508010_05_106531_107139	Holliday junction DNA helicase RuvA
2934221937	41.581	1.685	0.355	3.341	0.001	0.003	ASV1ASV2-vs-ASV1	up	Pseudomonas	Ga0508010_05_107258_107782	crossover junction endodeoxyribonuclease RuvC
2934221938	413.784	1.235	0.179	4.097	0	0	ASV1ASV2-vs-ASV1	up	Pseudomonas	Ga0508010_05_107973_108719	YebC/PmpR family DNA-binding regulatory protein
2934221939	2542.05	1.13	0.166	3.796	0	0.001	ASV1ASV2-vs-ASV1	up	Pseudomonas	Ga0508010_05_108849_110624	aspartyl-tRNA synthetase
2934221940	102.276	3.046	0.273	9.342	0	0	ASV1ASV2-vs-ASV1	up	Pseudomonas	Ga0508010_05_110733_110954	putative FmdB family regulatory protein
2934221943	47.639	-1.339	0.339	-2.474	0.013	0.036	ASV1ASV2-vs-ASV1	dn	Pseudomonas	Ga0508010_05_112824_113030	SlyX protein
2934221951	241.018	1.433	0.195	4.794	0	0	ASV1ASV2-vs-ASV1	up	Pseudomonas	Ga0508010_05_121310_122254	8-oxo-dGTP diphosphatase
2934221953	1532.16	1.03	0.19	2.791	0.005	0.015	ASV1ASV2-vs-ASV1	up	Pseudomonas	Ga0508010_05_123042_124259	glutamate N-acetyltransferase/amino-acid N-acetyltransferase
2934221954	3475.76	1.26	0.155	4.909	0	0	ASV1ASV2-vs-ASV1	up	Pseudomonas	Ga0508010_05_124398_127133	preprotein translocase subunit SecA
2934221957	1498.79	-2.599	0.165	-12.717	0	0	ASV1ASV2-vs-ASV1	dn	Pseudomonas	Ga0508010_05_130436_131545	alpha-1,6-mannosyltransferase
2934221958	175.452	-2.558	0.227	-9.075	0	0	ASV1ASV2-vs-ASV1	dn	Pseudomonas	Ga0508010_05_131550_132314	predicted deacetylase
2934221961	366.576	1.525	0.188	5.462	0	0	ASV1ASV2-vs-ASV1	up	Pseudomonas	Ga0508010_05_133642_134490	formyltetrahydrofolate deformylase
2934221966	159.7	-1.243	0.213	-3.483	0	0.002	ASV1ASV2-vs-ASV1	dn	Pseudomonas	Ga0508010_05_138597_140135	hypothetical protein
2934221968	285.809	-1.122	0.193	-3.228	0.001	0.004	ASV1ASV2-vs-ASV1	dn	Pseudomonas	Ga0508010_05_141286_142287	MoxR-like ATPase
2934221970	427.46	-1.033	0.171	-3.123	0.002	0.005	ASV1ASV2-vs-ASV1	dn	Pseudomonas	Ga0508010_05_143826_148469	hypothetical protein
2934221973	323.552	-1.313	0.178	-4.562	0	0	ASV1ASV2-vs-ASV1	dn	Pseudomonas	Ga0508010_05_156504_159278	hypothetical protein
2934221976	1043.08	-2.603	0.167	-12.618	0	0	ASV1ASV2-vs-ASV1	dn	Pseudomonas	Ga0508010_05_160507_160878	hypothetical protein
2934221978	1360.32	1.625	0.202	5.564	0	0	ASV1ASV2-vs-ASV1	up	Pseudomonas	Ga0508010_05_161828_163279	pyruvate kinase
2934221984	4312.94	3.136	0.194	13.607	0	0	ASV1ASV2-vs-ASV1	up	Pseudomonas	Ga0508010_05_169240_170763	fumarate hydratase class I
2934221987	344.78	-1.022	0.18	-2.904	0.004	0.011	ASV1ASV2-vs-ASV1	dn	Pseudomonas	Ga0508010_05_178274_181036	insecticidal toxin complex protein TccC
2934221988	74.691	1.772	0.283	4.494	0	0	ASV1ASV2-vs-ASV1	up	Pseudomonas	Ga0508010_05_181079_182908	two-component system C4-dicarboxylate transport sensor histidine kinase DctB
2934221990	389.32	-1.029	0.202	-2.622	0.009	0.024	ASV1ASV2-vs-ASV1	dn	Pseudomonas	Ga0508010_05_184434_185753	MHS family alpha-ketoglutarate permease-like MFS transporter
2934222011	43.853	1.348	0.334	2.54	0.011	0.03	ASV1ASV2-vs-ASV1	up	Pseudomonas	Ga0508010_05_203514_203816	hypothetical protein
2934222012	266.178	-1.173	0.199	-3.375	0.001	0.002	ASV1ASV2-vs-ASV1	dn	Pseudomonas	Ga0508010_05_204036_204209	hypothetical protein
2934222021	11024.3	1.36	0.152	5.638	0	0	ASV1ASV2-vs-ASV1	up	Pseudomonas	Ga0508010_05_212597_213193	Fe-Mn family superoxide dismutase
2934222022	94.021	1.247	0.253	2.95	0.003	0.009	ASV1ASV2-vs-ASV1	up	Pseudomonas	Ga0508010_05_213252_213545	hypothetical protein
2934222025	354.795	-1.378	0.19	-4.628	0	0	ASV1ASV2-vs-ASV1	dn	Pseudomonas	Ga0508010_05_215099_217429	hypothetical protein
2934222029	990.556	-1.259	0.154	-4.943	0	0	ASV1ASV2-vs-ASV1	dn	Pseudomonas	Ga0508010_05_221561_223612	diguanylate cyclase (GGDEF)-like protein
2934222030	4590.86	2.208	0.199	8.598	0	0	ASV1ASV2-vs-ASV1	up	Pseudomonas	Ga0508010_05_223926_225269	putative iron-regulated protein
2934222031	181.753	2.527	0.238	8.52	0	0	ASV1ASV2-vs-ASV1	up	Pseudomonas	Ga0508010_05_225533_226960	CxxC motif-containing protein (DUF1111 family)
2934222032	407.962	2.514	0.211	9.535	0	0	ASV1ASV2-vs-ASV1	up	Pseudomonas	Ga0508010_05_227004_228068	predicted lipoprotein
2934222033	159.328	3.409	0.268	10.859	0	0	ASV1ASV2-vs-ASV1	up	Pseudomonas	Ga0508010_05_228083_229180	hypothetical protein
2934222036	665.797	-2.182	0.532	-3.162	0.002	0.005	ASV1ASV2-vs-ASV1	dn	Pseudomonas	Ga0508010_05_233858_234091	hypothetical protein
2934222040	12859.1	1.556	0.218	4.846	0	0	ASV1ASV2-vs-ASV1	up	Pseudomonas	Ga0508010_05_237100_238743	chaperonin GroEL
2934222041	1434.76	1.608	0.216	5.121	0	0	ASV1ASV2-vs-ASV1	up	Pseudomonas	Ga0508010_05_238793_239086	chaperonin GroES
2934222043	153.17	1.209	0.227	3.12	0.002	0.006	ASV1ASV2-vs-ASV1	up	Pseudomonas	Ga0508010_05_239333_239809	UPF0716 protein FxsA
2934222045	399.903	2.389	0.171	11.028	0	0	ASV1ASV2-vs-ASV1	up	Pseudomonas	Ga0508010_05_240773_241531	3-oxoacyl-[acyl-carrier protein] reductase
2934222046	409.766	1.917	0.163	8.696	0	0	ASV1ASV2-vs-ASV1	up	Pseudomonas	Ga0508010_05_241662_242756	ATP-binding protein involved in chromosome partitioning
2934222047	1154.45	2.752	0.149	15.14	0	0	ASV1ASV2-vs-ASV1	up	Pseudomonas	Ga0508010_05_243050_245101	methionyl-tRNA synthetase
2934222052	72.686	-1.17	0.268	-2.503	0.012	0.033	ASV1ASV2-vs-ASV1	dn	Pseudomonas	Ga0508010_05_248604_249194	electron transport complex protein RnfE
2934222053	181.333	-1.079	0.198	-2.92	0.003	0.01	ASV1ASV2-vs-ASV1	dn	Pseudomonas	Ga0508010_05_249220_249858	endonuclease-3
2934222055	151.195	-1.354	0.227	-3.763	0	0.001	ASV1ASV2-vs-ASV1	dn	Pseudomonas	Ga0508010_05_250332_250958	two-component system response regulator EvgA
2934222056	225.396	-1.499	0.25	-3.997	0	0	ASV1ASV2-vs-ASV1	dn	Pseudomonas	Ga0508010_05_251441_252133	hypothetical protein
2934222057	1641.42	2.828	0.188	12.391	0	0	ASV1ASV2-vs-ASV1	up	Pseudomonas	Ga0508010_05_252330_253547	argininosuccinate synthase
2934222061	2891.56	2.937	0.14	17.382	0	0	ASV1ASV2-vs-ASV1	up	Pseudomonas	Ga0508010_05_256534_257136	peroxiredoxin (alkyl hydroperoxide reductase subunit C)
2934222062	195.67	2.102	0.213	7.514	0	0	ASV1ASV2-vs-ASV1	up	Pseudomonas	Ga0508010_05_257207_257671	bacterioferritin-associated ferredoxin
2934222064	1719.69	1.457	0.147	6.508	0	0	ASV1ASV2-vs-ASV1	up	Pseudomonas	Ga0508010_05_258450_258791	monothiol glutaredoxin
2934222066	1183.09	-1.131	0.165	-3.823	0	0	ASV1ASV2-vs-ASV1	dn	Pseudomonas	Ga0508010_05_261120_261410	protoporphyrinogen oxidase
2934222068	419.559	1.294	0.235	3.38	0.001	0.002	ASV1ASV2-vs-ASV1	up	Pseudomonas	Ga0508010_05_262743_263852	iron(III) transport system ATP-binding protein
2934222073	312.809	1.671	0.174	6.732	0	0	ASV1ASV2-vs-ASV1	up	Pseudomonas	Ga0508010_05_268452_269207	DeoR family glycerol-3-phosphate regulon repressor
2934222074	1801.29	-3.005	0.223	-11.206	0	0	ASV1ASV2-vs-ASV1	dn	Pseudomonas	Ga0508010_05_269498_271036	glycerol-3-phosphate dehydrogenase
2934222075	546.853	1.103	0.158	3.821	0	0	ASV1ASV2-vs-ASV1	up	Pseudomonas	Ga0508010_05_271112_272389	uncharacterized protein (TIGR02421 family)
2934222076	158.426	1.419	0.211	4.354	0	0	ASV1ASV2-vs-ASV1	up	Pseudomonas	Ga0508010_05_272460_273176	DNA-binding transcriptional regulator YbjK
2934222077	1696.21	1.456	0.179	5.35	0	0	ASV1ASV2-vs-ASV1	up	Pseudomonas	Ga0508010_05_273279_274781	lysyl-tRNA synthetase class 2
2934222078	1569.71	2.122	0.181	8.959	0	0	ASV1ASV2-vs-ASV1	up	Pseudomonas	Ga0508010_05_274853_275767	peptide chain release factor 2
2934222090	82.687	-3.071	0.316	-8.134	0	0	ASV1ASV2-vs-ASV1	dn	Pseudomonas	Ga0508010_05_287678_287968	toxin ParE1/3/4
2934222091	814.339	-3.959	0.201	-17.209	0	0	ASV1ASV2-vs-ASV1	dn	Pseudomonas	Ga0508010_05_288048_288233	hypothetical protein
2934222092	1149.6	1.026	0.198	2.659	0.008	0.022	ASV1ASV2-vs-ASV1	up	Pseudomonas	Ga0508010_05_288717_290351	glucan biosynthesis protein
2934222093	4487.29	-2.379	0.161	-11.646	0	0	ASV1ASV2-vs-ASV1	dn	Pseudomonas	Ga0508010_05_290566_291672	2,4-dienoyl-CoA reductase-like NADH-dependent reductase (Old Yellow Enzyme family)
2934222094	141.145	2.103	0.229	6.999	0	0	ASV1ASV2-vs-ASV1	up	Pseudomonas	Ga0508010_05_291954_293663	single-stranded-DNA-specific exonuclease
2934222095	105.061	1.739	0.251	4.947	0	0	ASV1ASV2-vs-ASV1	up	Pseudomonas	Ga0508010_05_293730_294272	uncharacterized protein YaeQ
2934222100	1965.4	1.677	0.145	8.131	0	0	ASV1ASV2-vs-ASV1	up	Pseudomonas	Ga0508010_05_298632_300041	threonine synthase
2934222101	2000.44	1.299	0.168	4.759	0	0	ASV1ASV2-vs-ASV1	up	Pseudomonas	Ga0508010_05_300146_301450	homoserine dehydrogenase
2934222104	669.949	3.511	0.195	15.428	0	0	ASV1ASV2-vs-ASV1	up	Pseudomonas	Ga0508010_05_303564_303914	large subunit ribosomal protein L19
2934222105	1876.59	4.335	0.186	20.602	0	0	ASV1ASV2-vs-ASV1	up	Pseudomonas	Ga0508010_05_303960_304712	tRNA (guanine37-N1)-methyltransferase
2934222106	496.842	3.244	0.214	12.809	0	0	ASV1ASV2-vs-ASV1	up	Pseudomonas	Ga0508010_05_304715_305254	16S rRNA processing protein RimM
2934222107	783.547	3.735	0.224	14.466	0	0	ASV1ASV2-vs-ASV1	up	Pseudomonas	Ga0508010_05_305260_305511	small subunit ribosomal protein S16
2934222108	1373.2	2.944	0.164	14.883	0	0	ASV1ASV2-vs-ASV1	up	Pseudomonas	Ga0508010_05_305761_307137	signal recognition particle subunit SRP54
2934222109	275.761	2.049	0.213	7.26	0	0	ASV1ASV2-vs-ASV1	up	Pseudomonas	Ga0508010_05_307346_308158	ABC-type uncharacterized transport system permease subunit
2934222110	239.249	1.189	0.283	2.431	0.015	0.04	ASV1ASV2-vs-ASV1	up	Pseudomonas	Ga0508010_05_308171_309436	Mg2+/Co2+ transporter CorB
2934222111	367.478	1.559	0.186	5.705	0	0	ASV1ASV2-vs-ASV1	up	Pseudomonas	Ga0508010_05_309488_310825	metabolite-proton symporter
2934222112	523.455	2.373	0.198	9.457	0	0	ASV1ASV2-vs-ASV1	up	Pseudomonas	Ga0508010_05_310940_312121	phosphoribosylglycinamide formyltransferase 2
2934222119	564.364	-4.945	0.303	-14.662	0	0	ASV1ASV2-vs-ASV1	dn	Pseudomonas	Ga0508010_05_315882_316613	GntR family transcriptional regulator
2934222120	872.401	-4.923	0.207	-21.335	0	0	ASV1ASV2-vs-ASV1	dn	Pseudomonas	Ga0508010_05_316645_317751	N-acetylglucosamine-6-phosphate deacetylase
2934222121	1204.11	-5.643	0.225	-22.851	0	0	ASV1ASV2-vs-ASV1	dn	Pseudomonas	Ga0508010_05_317732_318754	glucosamine--fructose-6-phosphate aminotransferase (isomerizing)
2934222122	2433.26	-4.707	0.153	-27.564	0	0	ASV1ASV2-vs-ASV1	dn	Pseudomonas	Ga0508010_05_318779_321295	phosphoenolpyruvate-protein phosphotransferase
2934222123	1108.19	-4.355	0.184	-20.916	0	0	ASV1ASV2-vs-ASV1	dn	Pseudomonas	Ga0508010_05_321337_323052	PTS system N-acetylglucosamine-specific IIC component
2934222127	23.146	1.789	0.448	2.877	0.004	0.012	ASV1ASV2-vs-ASV1	up	Pseudomonas	Ga0508010_05_325390_325932	hypothetical protein
2934222128	3515.07	2.681	0.156	14	0	0	ASV1ASV2-vs-ASV1	up	Pseudomonas	Ga0508010_05_325929_329825	phosphoribosylformylglycinamidine synthase
2934222130	718.247	1.585	0.216	5.025	0	0	ASV1ASV2-vs-ASV1	up	Pseudomonas	Ga0508010_05_331709_332452	pyridoxine 5-phosphate synthase
2934222133	192.683	1.249	0.211	3.551	0	0.001	ASV1ASV2-vs-ASV1	up	Pseudomonas	Ga0508010_05_334260_334949	ribonuclease-3
2934222135	1627.7	1.446	0.185	5.104	0	0	ASV1ASV2-vs-ASV1	up	Pseudomonas	Ga0508010_05_335989_337788	GTP-binding protein LepA
2934222136	209.85	1.666	0.202	5.779	0	0	ASV1ASV2-vs-ASV1	up	Pseudomonas	Ga0508010_05_337960_339021	lipopolysaccharide export system permease protein
2934222137	268.117	2.232	0.188	9.214	0	0	ASV1ASV2-vs-ASV1	up	Pseudomonas	Ga0508010_05_339014_340132	lipopolysaccharide export system permease protein
2934222138	1996.69	2.288	0.177	10.113	0	0	ASV1ASV2-vs-ASV1	up	Pseudomonas	Ga0508010_05_340440_341930	leucyl aminopeptidase
2934222139	84.839	2.006	0.268	5.615	0	0	ASV1ASV2-vs-ASV1	up	Pseudomonas	Ga0508010_05_341991_342419	DNA polymerase-3 subunit chi
2934222141	1420.6	2.351	0.167	11.108	0	0	ASV1ASV2-vs-ASV1	up	Pseudomonas	Ga0508010_05_343062_345908	valyl-tRNA synthetase
2934222143	5183.54	1.018	0.136	3.816	0	0	ASV1ASV2-vs-ASV1	up	Pseudomonas	Ga0508010_05_347429_347710	DNA-binding protein HU-beta
2934222144	313.234	2.298	0.19	9.444	0	0	ASV1ASV2-vs-ASV1	up	Pseudomonas	Ga0508010_05_348107_349111	nucleoid-associated protein
2934222145	26.798	2.138	0.451	3.634	0	0.001	ASV1ASV2-vs-ASV1	up	Pseudomonas	Ga0508010_05_349111_349461	glutaredoxin
2934222153	1856	-1.224	0.157	-4.61	0	0	ASV1ASV2-vs-ASV1	dn	Pseudomonas	Ga0508010_05_354521_355285	general L-amino acid transport system ATP-binding protein
2934222161	101.766	1.656	0.245	4.711	0	0	ASV1ASV2-vs-ASV1	up	Pseudomonas	Ga0508010_05_363836_364462	predicted transcriptional regulator YheO
2934222166	12067.6	-2.944	0.167	-14.657	0	0	ASV1ASV2-vs-ASV1	dn	Pseudomonas	Ga0508010_05_367121_368512	PhoH-like ATPase
2934222181	95.435	-1.407	0.244	-3.721	0	0.001	ASV1ASV2-vs-ASV1	dn	Pseudomonas	Ga0508010_05_388494_389924	RHS repeat-associated protein
2934222186	1029.87	1.625	0.143	7.87	0	0	ASV1ASV2-vs-ASV1	up	Pseudomonas	Ga0508010_06_18521_19867	superfamily II DNA/RNA helicase
2934222188	14.706	1.847	0.575	2.342	0.019	0.05	ASV1ASV2-vs-ASV1	up	Pseudomonas	Ga0508010_06_21470_22336	carboxylate/amino acid/amine transporter
2934222192	372.897	-1.464	0.178	-5.406	0	0	ASV1ASV2-vs-ASV1	dn	Pseudomonas	Ga0508010_06_24733_25536	3-oxoadipate enol-lactonase
2934222194	840.567	-1.091	0.16	-3.704	0	0.001	ASV1ASV2-vs-ASV1	dn	Pseudomonas	Ga0508010_06_26123_28015	ATP-binding cassette subfamily B multidrug efflux pump
2934222200	481.178	1.813	0.195	6.716	0	0	ASV1ASV2-vs-ASV1	up	Pseudomonas	Ga0508010_06_31806_35717	ATP-dependent helicase HrpA
2934222203	504.535	-2.374	0.221	-8.475	0	0	ASV1ASV2-vs-ASV1	dn	Pseudomonas	Ga0508010_06_38802_39182	type 1 fimbria pilin
2934222206	737.296	1.507	0.168	5.997	0	0	ASV1ASV2-vs-ASV1	up	Pseudomonas	Ga0508010_06_40542_41480	beta-hydroxylase
2934222216	165.408	3.157	0.246	10.816	0	0	ASV1ASV2-vs-ASV1	up	Pseudomonas	Ga0508010_06_50115_52037	siderophore synthetase component
2934222217	48.302	2.096	0.364	4.387	0	0	ASV1ASV2-vs-ASV1	up	Pseudomonas	Ga0508010_06_52027_53238	MFS family permease
2934222218	204.899	3.523	0.229	13.225	0	0	ASV1ASV2-vs-ASV1	up	Pseudomonas	Ga0508010_06_53253_55364	iron complex outermembrane receptor protein
2934222219	44.976	1.426	0.338	2.741	0.006	0.017	ASV1ASV2-vs-ASV1	up	Pseudomonas	Ga0508010_06_55409_55951	hypothetical protein
2934222220	133.891	1.342	0.222	3.784	0	0.001	ASV1ASV2-vs-ASV1	up	Pseudomonas	Ga0508010_06_55965_56741	predicted glutamine amidotransferase
2934222221	181.77	1.294	0.199	3.998	0	0	ASV1ASV2-vs-ASV1	up	Pseudomonas	Ga0508010_06_56774_57313	hypothetical protein
2934222224	111.989	-1.148	0.233	-2.789	0.005	0.015	ASV1ASV2-vs-ASV1	dn	Pseudomonas	Ga0508010_06_60078_60368	hypothetical protein
2934222226	2111.58	-1.59	0.155	-7.03	0	0	ASV1ASV2-vs-ASV1	dn	Pseudomonas	Ga0508010_06_61224_61598	5-methylcytosine-specific restriction endonuclease McrA
2934222227	205.046	1.078	0.229	2.526	0.012	0.031	ASV1ASV2-vs-ASV1	up	Pseudomonas	Ga0508010_06_61807_62277	tRNA(Leu) C34 or U34 (ribose-2'-O)-methylase TrmL
2934222229	149.27	1.068	0.223	2.546	0.011	0.03	ASV1ASV2-vs-ASV1	up	Pseudomonas	Ga0508010_06_62890_64119	hypothetical protein
2934222230	191.219	1.321	0.212	3.863	0	0	ASV1ASV2-vs-ASV1	up	Pseudomonas	Ga0508010_06_64159_64608	uncharacterized cysteine cluster protein YcgN (CxxCxxCC family)
2934222231	444.625	2.007	0.197	7.63	0	0	ASV1ASV2-vs-ASV1	up	Pseudomonas	Ga0508010_06_64891_65484	nitroreductase
2934222232	334.33	1.501	0.176	5.676	0	0	ASV1ASV2-vs-ASV1	up	Pseudomonas	Ga0508010_06_65608_66540	phosphoglycerate dehydrogenase-like enzyme
2934222235	197.182	1.516	0.207	4.902	0	0	ASV1ASV2-vs-ASV1	up	Pseudomonas	Ga0508010_06_68204_68866	ubiquinone/menaquinone biosynthesis C-methylase UbiE
2934222237	203.2	-1.237	0.195	-3.788	0	0.001	ASV1ASV2-vs-ASV1	dn	Pseudomonas	Ga0508010_06_70862_71533	hypothetical protein
2934222244	400.697	-1.893	0.177	-7.865	0	0	ASV1ASV2-vs-ASV1	dn	Pseudomonas	Ga0508010_06_79407_80342	DNA-binding transcriptional LysR family regulator
2934222245	286.889	1.956	0.18	8.071	0	0	ASV1ASV2-vs-ASV1	up	Pseudomonas	Ga0508010_06_80361_80726	5-carboxymethyl-2-hydroxymuconate isomerase
2934222259	94.492	-1.556	0.281	-3.76	0	0.001	ASV1ASV2-vs-ASV1	dn	Pseudomonas	Ga0508010_06_95614_96465	octopine/nopaline transport system substrate-binding protein
2934222262	203.193	-1.218	0.237	-3.022	0.003	0.008	ASV1ASV2-vs-ASV1	dn	Pseudomonas	Ga0508010_06_98032_98823	octopine/nopaline transport system ATP-binding protein
2934222269	1892.65	1.929	0.144	9.953	0	0	ASV1ASV2-vs-ASV1	up	Pseudomonas	Ga0508010_06_105177_106292	outer membrane protein assembly factor BamC
2934222270	2629.71	2.285	0.169	10.577	0	0	ASV1ASV2-vs-ASV1	up	Pseudomonas	Ga0508010_06_106310_107188	4-hydroxy-tetrahydrodipicolinate synthase
2934222271	379.348	1.65	0.205	5.605	0	0	ASV1ASV2-vs-ASV1	up	Pseudomonas	Ga0508010_06_107518_108078	glycine cleavage system transcriptional repressor
2934222272	202.309	1.306	0.201	4.015	0	0	ASV1ASV2-vs-ASV1	up	Pseudomonas	Ga0508010_06_108089_108562	peroxiredoxin Q/BCP
2934222277	1314.72	-1.343	0.16	-5.26	0	0	ASV1ASV2-vs-ASV1	dn	Pseudomonas	Ga0508010_06_113300_114259	sigma-E factor negative regulatory protein RseB
2934222281	12.145	2.548	0.753	2.721	0.007	0.018	ASV1ASV2-vs-ASV1	up	Pseudomonas	Ga0508010_06_117611_118060	toxin CptA
2934222282	254.701	1.632	0.199	5.687	0	0	ASV1ASV2-vs-ASV1	up	Pseudomonas	Ga0508010_06_118207_118461	antitoxin CptB
2934222287	233.005	2.492	0.218	9.158	0	0	ASV1ASV2-vs-ASV1	up	Pseudomonas	Ga0508010_06_122815_124107	hypothetical protein
2934222288	387.551	2.938	0.19	12.838	0	0	ASV1ASV2-vs-ASV1	up	Pseudomonas	Ga0508010_06_124162_125151	putative tricarboxylic transport membrane protein
2934222289	36.34	1.532	0.349	2.955	0.003	0.009	ASV1ASV2-vs-ASV1	up	Pseudomonas	Ga0508010_06_125210_125668	putative tricarboxylic transport membrane protein
2934222290	200.68	2.666	0.212	10.232	0	0	ASV1ASV2-vs-ASV1	up	Pseudomonas	Ga0508010_06_125670_127184	putative tricarboxylic transport membrane protein
2934222291	79.727	1.668	0.26	4.494	0	0	ASV1ASV2-vs-ASV1	up	Pseudomonas	Ga0508010_06_127177_128214	membrane AbrB-like protein
2934222293	3167.23	-1.795	0.179	-7.244	0	0	ASV1ASV2-vs-ASV1	dn	Pseudomonas	Ga0508010_06_129133_130245	enoyl-CoA hydratase/carnithine racemase
2934222294	269.112	-2.065	0.226	-6.934	0	0	ASV1ASV2-vs-ASV1	dn	Pseudomonas	Ga0508010_06_130299_130715	hypothetical protein
2934222302	163.657	1.084	0.198	2.947	0.003	0.009	ASV1ASV2-vs-ASV1	up	Pseudomonas	Ga0508010_06_134526_134795	hypothetical protein
2934222303	575.509	-2.51	0.202	-9.938	0	0	ASV1ASV2-vs-ASV1	dn	Pseudomonas	Ga0508010_06_134994_135554	hypothetical protein
2934222304	186.165	-3.064	0.242	-10.591	0	0	ASV1ASV2-vs-ASV1	dn	Pseudomonas	Ga0508010_06_135599_135919	cytochrome c oxidase subunit 4
2934222305	128.553	-2.276	0.256	-6.946	0	0	ASV1ASV2-vs-ASV1	dn	Pseudomonas	Ga0508010_06_135950_136663	cytochrome c oxidase subunit 3
2934222306	61.188	-1.738	0.3	-4.121	0	0	ASV1ASV2-vs-ASV1	dn	Pseudomonas	Ga0508010_06_136670_137362	cytochrome c oxidase subunit 3
2934222307	620.181	-2.094	0.158	-10.104	0	0	ASV1ASV2-vs-ASV1	dn	Pseudomonas	Ga0508010_06_137359_139137	cytochrome c oxidase subunit 1
2934222308	1695.93	-2.879	0.182	-13.06	0	0	ASV1ASV2-vs-ASV1	dn	Pseudomonas	Ga0508010_06_139183_140640	cytochrome c oxidase subunit 2
2934222309	1270.43	-3.388	0.154	-18.789	0	0	ASV1ASV2-vs-ASV1	dn	Pseudomonas	Ga0508010_06_141089_141427	hypothetical protein
2934222310	502.128	-1.129	0.206	-3.048	0.002	0.007	ASV1ASV2-vs-ASV1	dn	Pseudomonas	Ga0508010_06_141969_142376	predicted RNase H-like HicB family nuclease
2934222312	1126.95	-2.231	0.192	-9.003	0	0	ASV1ASV2-vs-ASV1	dn	Pseudomonas	Ga0508010_06_143499_143828	hypothetical protein
2934222313	468.779	-1.803	0.177	-7.353	0	0	ASV1ASV2-vs-ASV1	dn	Pseudomonas	Ga0508010_06_144135_145670	uncharacterized protein (DUF1800 family)
2934222314	214.015	-1.715	0.195	-6.242	0	0	ASV1ASV2-vs-ASV1	dn	Pseudomonas	Ga0508010_06_145692_146888	uncharacterized protein (DUF1501 family)
2934222316	10582.9	-2.544	0.153	-13.328	0	0	ASV1ASV2-vs-ASV1	dn	Pseudomonas	Ga0508010_06_148338_148841	hypothetical protein
2934222317	211.915	-2.224	0.214	-8.04	0	0	ASV1ASV2-vs-ASV1	dn	Pseudomonas	Ga0508010_06_148964_149503	hypothetical protein
2934222318	5575.38	-2.527	0.198	-10.257	0	0	ASV1ASV2-vs-ASV1	dn	Pseudomonas	Ga0508010_06_149551_150636	hypothetical protein
2934222322	25.97	1.767	0.424	2.989	0.003	0.008	ASV1ASV2-vs-ASV1	up	Pseudomonas	Ga0508010_06_153285_153698	catechol 2,3-dioxygenase-like lactoylglutathione lyase family enzyme
2934222323	157.659	1.566	0.238	4.48	0	0	ASV1ASV2-vs-ASV1	up	Pseudomonas	Ga0508010_06_153703_154443	hypothetical protein
2934222325	152.459	1.515	0.214	4.736	0	0	ASV1ASV2-vs-ASV1	up	Pseudomonas	Ga0508010_06_155842_156861	hypothetical protein
2934222329	1898.98	-2.327	0.151	-12.108	0	0	ASV1ASV2-vs-ASV1	dn	Pseudomonas	Ga0508010_06_159575_159919	uncharacterized protein YegP (UPF0339 family)
2934222336	688.419	-1.001	0.208	-2.408	0.016	0.042	ASV1ASV2-vs-ASV1	dn	Pseudomonas	Ga0508010_06_164929_165537	LemA protein
2934222337	1366.43	2.02	0.16	9.5	0	0	ASV1ASV2-vs-ASV1	up	Pseudomonas	Ga0508010_06_165778_168069	beta-glucosidase
2934222340	33.709	-1.752	0.382	-3.28	0.001	0.003	ASV1ASV2-vs-ASV1	dn	Pseudomonas	Ga0508010_06_170043_170369	hypothetical protein
2934222341	721.388	-2.113	0.197	-8.207	0	0	ASV1ASV2-vs-ASV1	dn	Pseudomonas	Ga0508010_06_170366_171469	CubicO group peptidase (beta-lactamase class C family)
2934222342	56.641	1.647	0.299	3.84	0	0	ASV1ASV2-vs-ASV1	up	Pseudomonas	Ga0508010_06_171643_172530	hypothetical protein
2934222345	259.569	-1.003	0.181	-2.784	0.005	0.015	ASV1ASV2-vs-ASV1	dn	Pseudomonas	Ga0508010_06_174339_174914	acyl carrier protein phosphodiesterase
2934222347	85.077	1.243	0.26	2.862	0.004	0.012	ASV1ASV2-vs-ASV1	up	Pseudomonas	Ga0508010_06_175403_176569	DHA1 family inner membrane transport protein
2934222348	456.07	1.452	0.215	4.433	0	0	ASV1ASV2-vs-ASV1	up	Pseudomonas	Ga0508010_06_176592_177641	2,4-dienoyl-CoA reductase-like NADH-dependent reductase (Old Yellow Enzyme family)
2934222351	1655.01	1.078	0.155	3.729	0	0.001	ASV1ASV2-vs-ASV1	up	Pseudomonas	Ga0508010_06_179737_180894	membrane fusion protein (multidrug efflux system)
2934222352	1973.3	1.171	0.152	4.423	0	0	ASV1ASV2-vs-ASV1	up	Pseudomonas	Ga0508010_06_180898_184065	multidrug efflux pump
2934222353	1291.33	1.071	0.151	3.793	0	0.001	ASV1ASV2-vs-ASV1	up	Pseudomonas	Ga0508010_06_184062_185522	multidrug efflux system outer membrane protein
2934222358	859.502	-3.676	0.186	-17.073	0	0	ASV1ASV2-vs-ASV1	dn	Pseudomonas	Ga0508010_06_187752_189725	SagB-type dehydrogenase family enzyme
2934222359	638.587	-3.777	0.19	-17.27	0	0	ASV1ASV2-vs-ASV1	dn	Pseudomonas	Ga0508010_06_189742_190902	hypothetical protein
2934222360	408.376	-4.21	0.225	-16.484	0	0	ASV1ASV2-vs-ASV1	dn	Pseudomonas	Ga0508010_06_190917_191393	ribosomal protein S18 acetylase RimI-like enzyme
2934222361	7918.13	-4.439	0.151	-26.07	0	0	ASV1ASV2-vs-ASV1	dn	Pseudomonas	Ga0508010_06_191507_191764	hypothetical protein
2934222362	176.163	-1.48	0.206	-4.749	0	0	ASV1ASV2-vs-ASV1	dn	Pseudomonas	Ga0508010_06_192384_193646	hypothetical protein
2934222367	328.066	-1.224	0.176	-4.102	0	0	ASV1ASV2-vs-ASV1	dn	Pseudomonas	Ga0508010_06_197383_198678	MHS family dicarboxylic acid transporter PcaT-like MFS transporter
2934222372	186.191	-1.084	0.201	-2.901	0.004	0.011	ASV1ASV2-vs-ASV1	dn	Pseudomonas	Ga0508010_06_202203_203060	glutaconate CoA-transferase subunit A
2934222375	548.424	-1.515	0.195	-5.196	0	0	ASV1ASV2-vs-ASV1	dn	Pseudomonas	Ga0508010_06_206122_206427	hypothetical protein
2934222376	897.925	-1.706	0.172	-7.013	0	0	ASV1ASV2-vs-ASV1	dn	Pseudomonas	Ga0508010_06_206432_206632	hypothetical protein
2934222377	359.181	2.441	0.2	9.719	0	0	ASV1ASV2-vs-ASV1	up	Pseudomonas	Ga0508010_06_206950_208485	low-affinity inorganic phosphate transporter
2934222379	721.786	-1.606	0.261	-4.241	0	0	ASV1ASV2-vs-ASV1	dn	Pseudomonas	Ga0508010_06_209373_209489	type IV secretory pathway TrbD component
2934222381	1028.62	-2.179	0.162	-10.354	0	0	ASV1ASV2-vs-ASV1	dn	Pseudomonas	Ga0508010_06_209944_210285	hypothetical protein
2934222382	800.351	3.035	0.183	13.846	0	0	ASV1ASV2-vs-ASV1	up	Pseudomonas	Ga0508010_06_210465_213311	ATP-dependent helicase HepA
2934222384	2810.69	-2.055	0.2	-7.774	0	0	ASV1ASV2-vs-ASV1	dn	Pseudomonas	Ga0508010_06_215122_217446	diguanylate cyclase (GGDEF)-like protein
2934222386	236.45	1.69	0.19	6.246	0	0	ASV1ASV2-vs-ASV1	up	Pseudomonas	Ga0508010_06_218429_220606	hypothetical protein
2934222392	256.997	1.261	0.194	3.93	0	0	ASV1ASV2-vs-ASV1	up	Pseudomonas	Ga0508010_06_225871_226572	branched-chain amino acid transport system ATP-binding protein
2934222394	23.282	-1.763	0.466	-2.71	0.007	0.019	ASV1ASV2-vs-ASV1	dn	Pseudomonas	Ga0508010_06_227141_228034	uncharacterized protein (UPF0276 family)
2934222398	2558.47	-2.458	0.157	-12.468	0	0	ASV1ASV2-vs-ASV1	dn	Pseudomonas	Ga0508010_06_230328_230927	NAD(P)-dependent dehydrogenase (short-subunit alcohol dehydrogenase family)
2934222400	594.274	1.84	0.175	7.645	0	0	ASV1ASV2-vs-ASV1	up	Pseudomonas	Ga0508010_06_231808_233421	uncharacterized FAD-dependent dehydrogenase
2934222410	185.791	2	0.21	7.151	0	0	ASV1ASV2-vs-ASV1	up	Pseudomonas	Ga0508010_06_242716_244860	ATP-dependent DNA helicase DinG
2934222412	125.301	1.704	0.249	4.833	0	0	ASV1ASV2-vs-ASV1	up	Pseudomonas	Ga0508010_06_245490_246248	hypothetical protein
2934222416	459.809	-1.851	0.242	-5.574	0	0	ASV1ASV2-vs-ASV1	dn	Pseudomonas	Ga0508010_06_247796_248281	LEA14-like dessication related protein
2934222419	814.997	1.789	0.159	8.092	0	0	ASV1ASV2-vs-ASV1	up	Pseudomonas	Ga0508010_06_249390_251840	acyl-homoserine-lactone acylase
2934222426	676.288	2.055	0.207	7.53	0	0	ASV1ASV2-vs-ASV1	up	Pseudomonas	Ga0508010_06_256737_257303	dCTP deaminase
2934222429	380.661	1.721	0.182	6.691	0	0	ASV1ASV2-vs-ASV1	up	Pseudomonas	Ga0508010_06_258420_259982	PAT family beta-lactamase induction signal transducer AmpG
2934222431	368.222	1.414	0.185	4.937	0	0	ASV1ASV2-vs-ASV1	up	Pseudomonas	Ga0508010_06_261841_262794	hypothetical protein
2934222441	619.302	2.385	0.203	9.271	0	0	ASV1ASV2-vs-ASV1	up	Pseudomonas	Ga0508010_06_273492_274826	ribosomal protein S12 methylthiotransferase
2934222442	794.169	-1.933	0.167	-8.578	0	0	ASV1ASV2-vs-ASV1	dn	Pseudomonas	Ga0508010_06_274942_275415	putative acetyltransferase
2934222446	1272.99	1.005	0.153	3.302	0.001	0.003	ASV1ASV2-vs-ASV1	up	Pseudomonas	Ga0508010_06_277606_278385	ferredoxin--NADP+ reductase
2934222451	513.964	1.625	0.2	5.616	0	0	ASV1ASV2-vs-ASV1	up	Pseudomonas	Ga0508010_06_281489_282133	hypothetical protein
2934222452	71.424	-2.764	0.736	-3.076	0.002	0.006	ASV1ASV2-vs-ASV1	dn	Pseudomonas	Ga0508010_06_282142_282336	hypothetical protein
2934222453	7570.56	-2.663	0.163	-13.254	0	0	ASV1ASV2-vs-ASV1	dn	Pseudomonas	Ga0508010_06_282841_283962	uncharacterized protein (TIGR00730 family)
2934222459	144.475	-1.314	0.226	-3.596	0	0.001	ASV1ASV2-vs-ASV1	dn	Pseudomonas	Ga0508010_06_287297_287905	hypothetical protein
2934222478	682.076	1.106	0.175	3.454	0.001	0.002	ASV1ASV2-vs-ASV1	up	Pseudomonas	Ga0508010_06_303991_306570	DNA mismatch repair protein MutS
2934222479	495.783	1.226	0.169	4.297	0	0	ASV1ASV2-vs-ASV1	up	Pseudomonas	Ga0508010_06_306714_307037	ferredoxin
2934222484	85.918	2.318	0.275	6.622	0	0	ASV1ASV2-vs-ASV1	up	Pseudomonas	Ga0508010_06_310410_311159	5'-nucleotidase
2934222485	171.466	1.968	0.208	7.052	0	0	ASV1ASV2-vs-ASV1	up	Pseudomonas	Ga0508010_06_311147_312205	tRNA pseudouridine13 synthase
2934222486	148.595	1.333	0.242	3.448	0.001	0.002	ASV1ASV2-vs-ASV1	up	Pseudomonas	Ga0508010_06_312202_312675	2-C-methyl-D-erythritol 2,4-cyclodiphosphate synthase
2934222492	6000.66	2.047	0.192	8.072	0	0	ASV1ASV2-vs-ASV1	up	Pseudomonas	Ga0508010_06_317408_318697	enolase
2934222497	1380.68	1.917	0.15	9.425	0	0	ASV1ASV2-vs-ASV1	up	Pseudomonas	Ga0508010_06_324179_327700	DNA polymerase-3 subunit alpha
2934222498	136.134	2.133	0.255	6.4	0	0	ASV1ASV2-vs-ASV1	up	Pseudomonas	Ga0508010_06_327777_328418	ribonuclease HII
2934222499	187.859	2.013	0.206	7.325	0	0	ASV1ASV2-vs-ASV1	up	Pseudomonas	Ga0508010_06_328415_329548	lipid-A-disaccharide synthase
2934222500	188.268	1.547	0.222	4.71	0	0	ASV1ASV2-vs-ASV1	up	Pseudomonas	Ga0508010_06_329551_330327	UDP-N-acetylglucosamine acyltransferase
2934222501	256.819	2.303	0.191	9.448	0	0	ASV1ASV2-vs-ASV1	up	Pseudomonas	Ga0508010_06_330324_330764	3-hydroxyacyl-[acyl-carrier-protein] dehydratase
2934222502	479.358	1.727	0.18	6.817	0	0	ASV1ASV2-vs-ASV1	up	Pseudomonas	Ga0508010_06_330873_331928	UDP-3-O-[3-hydroxymyristoyl] glucosamine N-acyltransferase
2934222503	935.822	1.849	0.152	8.874	0	0	ASV1ASV2-vs-ASV1	up	Pseudomonas	Ga0508010_06_331932_332435	outer membrane protein
2934222504	3115.92	1.759	0.179	7.035	0	0	ASV1ASV2-vs-ASV1	up	Pseudomonas	Ga0508010_06_332481_334859	outer membrane protein insertion porin family
2934222505	356.89	1.311	0.208	3.903	0	0	ASV1ASV2-vs-ASV1	up	Pseudomonas	Ga0508010_06_334934_336286	regulator of sigma E protease
2934222506	320.224	2.039	0.183	8.397	0	0	ASV1ASV2-vs-ASV1	up	Pseudomonas	Ga0508010_06_336341_337531	1-deoxy-D-xylulose-5-phosphate reductoisomerase
2934222508	501.713	1.258	0.18	4.209	0	0	ASV1ASV2-vs-ASV1	up	Pseudomonas	Ga0508010_06_338334_339089	undecaprenyl diphosphate synthase
2934222509	783.891	1.266	0.195	3.933	0	0	ASV1ASV2-vs-ASV1	up	Pseudomonas	Ga0508010_06_339107_339664	ribosome recycling factor
2934222510	1141.76	1.854	0.175	7.732	0	0	ASV1ASV2-vs-ASV1	up	Pseudomonas	Ga0508010_06_339661_340404	uridylate kinase
2934222511	2928.09	3.261	0.166	16.598	0	0	ASV1ASV2-vs-ASV1	up	Pseudomonas	Ga0508010_06_340616_341479	elongation factor Ts
2934222512	6354.96	2.654	0.19	11.314	0	0	ASV1ASV2-vs-ASV1	up	Pseudomonas	Ga0508010_06_341684_342421	small subunit ribosomal protein S2
2934222516	461.866	1.726	0.159	7.712	0	0	ASV1ASV2-vs-ASV1	up	Pseudomonas	Ga0508010_06_346449_347651	N-succinyldiaminopimelate aminotransferase
2934222520	1381.66	1.353	0.165	5.183	0	0	ASV1ASV2-vs-ASV1	up	Pseudomonas	Ga0508010_06_350416_351450	2,3,4,5-tetrahydropyridine-2-carboxylate N-succinyltransferase
2934222521	181.754	1.376	0.22	3.981	0	0	ASV1ASV2-vs-ASV1	up	Pseudomonas	Ga0508010_06_351568_352773	cysteine sulfinate desulfinase
2934222525	447.968	1.686	0.191	6.214	0	0	ASV1ASV2-vs-ASV1	up	Pseudomonas	Ga0508010_06_357135_358286	succinyl-diaminopimelate desuccinylase
2934222526	137.301	1.808	0.227	5.759	0	0	ASV1ASV2-vs-ASV1	up	Pseudomonas	Ga0508010_06_358286_359095	23S rRNA (guanine745-N1)-methyltransferase
2934222527	442.294	-1.01	0.163	-3.13	0.002	0.005	ASV1ASV2-vs-ASV1	dn	Pseudomonas	Ga0508010_06_359195_359572	hypothetical protein
2934222528	567.733	1.723	0.17	7.211	0	0	ASV1ASV2-vs-ASV1	up	Pseudomonas	Ga0508010_06_359729_359938	CspA family cold shock protein
2934222529	179.006	1.99	0.212	7.041	0	0	ASV1ASV2-vs-ASV1	up	Pseudomonas	Ga0508010_06_360185_362689	glycerol-3-phosphate O-acyltransferase
2934222530	175.849	1.623	0.205	5.466	0	0	ASV1ASV2-vs-ASV1	up	Pseudomonas	Ga0508010_06_362746_363435	hypothetical protein
2934222539	68.436	-1.326	0.276	-2.988	0.003	0.008	ASV1ASV2-vs-ASV1	dn	Pseudomonas	Ga0508010_07_14250_14444	hypothetical protein
2934222541	39.521	1.774	0.354	3.599	0	0.001	ASV1ASV2-vs-ASV1	up	Pseudomonas	Ga0508010_07_14873_15271	CRISPR/Cas system-associated endonuclease/helicase Cas3
2934222545	139.754	-1.607	0.28	-3.948	0	0	ASV1ASV2-vs-ASV1	dn	Pseudomonas	Ga0508010_07_19673_20203	hypothetical protein
2934222556	1383.54	1.284	0.159	4.919	0	0	ASV1ASV2-vs-ASV1	up	Pseudomonas	Ga0508010_07_30498_31187	phospholipid-binding lipoprotein MlaA
2934222561	106.826	1.277	0.245	3.173	0.002	0.005	ASV1ASV2-vs-ASV1	up	Pseudomonas	Ga0508010_07_34161_34841	two-component system copper resistance phosphate regulon response regulator CusR
2934222563	269.185	1.964	0.184	7.953	0	0	ASV1ASV2-vs-ASV1	up	Pseudomonas	Ga0508010_07_36328_37572	lipoprotein-releasing system permease protein
2934222564	247.717	1.401	0.221	4.084	0	0	ASV1ASV2-vs-ASV1	up	Pseudomonas	Ga0508010_07_37639_38337	lipoprotein-releasing system ATP-binding protein
2934222565	235.104	2.14	0.188	8.73	0	0	ASV1ASV2-vs-ASV1	up	Pseudomonas	Ga0508010_07_38330_39580	lipoprotein-releasing system permease protein
2934222568	2284.79	1.346	0.157	5.384	0	0	ASV1ASV2-vs-ASV1	up	Pseudomonas	Ga0508010_07_41038_42432	NAD(P) transhydrogenase
2934222570	561.711	1.704	0.174	6.903	0	0	ASV1ASV2-vs-ASV1	up	Pseudomonas	Ga0508010_07_43908_45209	metabolite-proton symporter
2934222571	57.701	1.406	0.297	3.048	0.002	0.007	ASV1ASV2-vs-ASV1	up	Pseudomonas	Ga0508010_07_45331_46770	multidrug efflux system outer membrane protein
2934222573	39.674	1.383	0.339	2.607	0.009	0.025	ASV1ASV2-vs-ASV1	up	Pseudomonas	Ga0508010_07_48932_50197	hypothetical protein
2934222575	566.919	1.686	0.188	6.323	0	0	ASV1ASV2-vs-ASV1	up	Pseudomonas	Ga0508010_07_52198_53358	beta-lactamase class C
2934222576	9565.17	3.175	0.205	13.045	0	0	ASV1ASV2-vs-ASV1	up	Pseudomonas	Ga0508010_07_53537_55000	glyceraldehyde 3-phosphate dehydrogenase
2934222577	1554.01	1.458	0.142	6.722	0	0	ASV1ASV2-vs-ASV1	up	Pseudomonas	Ga0508010_07_55028_58618	transcription-repair coupling factor (superfamily II helicase)
2934222579	483.565	1.328	0.2	4.141	0	0	ASV1ASV2-vs-ASV1	up	Pseudomonas	Ga0508010_07_59207_61897	SNF2 family DNA or RNA helicase
2934222581	226.173	1.647	0.194	5.922	0	0	ASV1ASV2-vs-ASV1	up	Pseudomonas	Ga0508010_07_62785_63795	beta-N-acetylhexosaminidase
2934222585	349.825	-1.129	0.178	-3.523	0	0.001	ASV1ASV2-vs-ASV1	dn	Pseudomonas	Ga0508010_07_65572_66045	cell division inhibitor SulA
2934222587	431.178	1.144	0.164	3.924	0	0	ASV1ASV2-vs-ASV1	up	Pseudomonas	Ga0508010_07_66536_67060	hypothetical protein
2934222594	407.363	2.557	0.222	9.251	0	0	ASV1ASV2-vs-ASV1	up	Pseudomonas	Ga0508010_07_75314_77230	ATP-binding cassette subfamily F protein uup
2934222595	2661.74	-1.215	0.213	-3.361	0.001	0.003	ASV1ASV2-vs-ASV1	dn	Pseudomonas	Ga0508010_07_77444_79372	soluble lytic murein transglycosylase
2934222599	249.914	2.501	0.216	9.263	0	0	ASV1ASV2-vs-ASV1	up	Pseudomonas	Ga0508010_07_83040_84182	erythronate-4-phosphate dehydrogenase
2934222600	76.443	2.785	0.301	7.584	0	0	ASV1ASV2-vs-ASV1	up	Pseudomonas	Ga0508010_07_84331_85746	MATE family multidrug resistance protein
2934222602	175.668	2.107	0.265	6.06	0	0	ASV1ASV2-vs-ASV1	up	Pseudomonas	Ga0508010_07_86203_87276	23S rRNA (cytidine2498-2'-O)-methyltransferase
2934222604	37.817	1.8	0.375	3.471	0.001	0.002	ASV1ASV2-vs-ASV1	up	Pseudomonas	Ga0508010_07_90503_91294	membrane protease YdiL (CAAX protease family)
2934222605	286.148	1.621	0.206	5.45	0	0	ASV1ASV2-vs-ASV1	up	Pseudomonas	Ga0508010_07_91395_92960	aerotaxis receptor
2934222608	35.952	1.856	0.423	3.205	0.001	0.004	ASV1ASV2-vs-ASV1	up	Pseudomonas	Ga0508010_07_95359_95967	cytochrome c oxidase cbb3-type subunit 2
2934222610	86.364	1.45	0.294	3.225	0.001	0.004	ASV1ASV2-vs-ASV1	up	Pseudomonas	Ga0508010_07_96180_97133	cytochrome c oxidase cbb3-type subunit 3
2934222618	232.112	1.051	0.199	2.772	0.006	0.016	ASV1ASV2-vs-ASV1	up	Pseudomonas	Ga0508010_07_104504_106954	Cu2+-exporting ATPase
2934222621	916.551	-1.365	0.264	-3.272	0.001	0.003	ASV1ASV2-vs-ASV1	dn	Pseudomonas	Ga0508010_07_108093_109475	oxygen-independent coproporphyrinogen-3 oxidase
2934222625	334.846	-1.357	0.189	-4.522	0	0	ASV1ASV2-vs-ASV1	dn	Pseudomonas	Ga0508010_07_112395_113507	predicted deacylase
2934222626	662.219	1.172	0.207	3.241	0.001	0.004	ASV1ASV2-vs-ASV1	up	Pseudomonas	Ga0508010_07_113607_114386	arginine/ornithine transport system substrate-binding protein
2934222641	67.784	-1.642	0.289	-3.954	0	0	ASV1ASV2-vs-ASV1	dn	Pseudomonas	Ga0508010_07_129898_130239	hypothetical protein
2934222650	388.712	1.307	0.187	4.312	0	0	ASV1ASV2-vs-ASV1	up	Pseudomonas	Ga0508010_07_136462_137844	hypothetical protein
2934222660	3342.84	-1.733	0.159	-7.767	0	0	ASV1ASV2-vs-ASV1	dn	Pseudomonas	Ga0508010_07_149011_150051	AraC-like DNA-binding protein
2934222662	1468.67	2.367	0.154	12.159	0	0	ASV1ASV2-vs-ASV1	up	Pseudomonas	Ga0508010_07_151564_153423	peptidyl-prolyl cis-trans isomerase D
2934222664	4725.63	2.685	0.139	15.662	0	0	ASV1ASV2-vs-ASV1	up	Pseudomonas	Ga0508010_07_153655_153927	DNA-binding protein HU-beta
2934222668	3944.21	3.003	0.168	14.864	0	0	ASV1ASV2-vs-ASV1	up	Pseudomonas	Ga0508010_07_158793_160103	trigger factor
2934222673	1266.07	1.161	0.148	4.454	0	0	ASV1ASV2-vs-ASV1	up	Pseudomonas	Ga0508010_07_161261_162115	methylenetetrahydrofolate dehydrogenase (NADP+)/methenyltetrahydrofolate cyclohydrolase
2934222674	3179.32	-1.587	0.164	-6.624	0	0	ASV1ASV2-vs-ASV1	dn	Pseudomonas	Ga0508010_07_162410_163351	D-alanyl-D-alanine endopeptidase (penicillin-binding protein 7)
2934222676	88.945	-2.488	0.352	-5.65	0	0	ASV1ASV2-vs-ASV1	dn	Pseudomonas	Ga0508010_07_164321_164491	hypothetical protein
2934222677	68.227	1.231	0.271	2.697	0.007	0.02	ASV1ASV2-vs-ASV1	up	Pseudomonas	Ga0508010_07_164578_165327	predicted tellurium resistance membrane protein TerC
2934222679	210.002	-2.31	0.234	-7.75	0	0	ASV1ASV2-vs-ASV1	dn	Pseudomonas	Ga0508010_07_165744_166643	LysR family transcriptional activator of nhaA
2934222687	50.845	-1.557	0.33	-3.208	0.001	0.004	ASV1ASV2-vs-ASV1	dn	Pseudomonas	Ga0508010_07_174884_175855	thiamine biosynthesis lipoprotein
2934222688	175.843	-1.54	0.212	-4.901	0	0	ASV1ASV2-vs-ASV1	dn	Pseudomonas	Ga0508010_07_175936_176637	VIT1/CCC1 family predicted Fe2+/Mn2+ transporter
2934222690	199.891	-1.751	0.269	-4.657	0	0	ASV1ASV2-vs-ASV1	dn	Pseudomonas	Ga0508010_07_177215_179395	Cu+-exporting ATPase
2934222693	792.006	-1.9	0.506	-2.765	0.006	0.016	ASV1ASV2-vs-ASV1	dn	Pseudomonas	Ga0508010_07_181983_182567	hypothetical protein
2934222694	69.34	-1.826	0.359	-3.69	0	0.001	ASV1ASV2-vs-ASV1	dn	Pseudomonas	Ga0508010_07_182599_182985	hypothetical protein
2934222696	241.136	-1.649	0.246	-4.664	0	0	ASV1ASV2-vs-ASV1	dn	Pseudomonas	Ga0508010_07_185844_187646	DNA polymerase (family 10)
2934222697	813.751	-2.407	0.169	-11.3	0	0	ASV1ASV2-vs-ASV1	dn	Pseudomonas	Ga0508010_07_187786_188445	cytochrome c553
2934222698	2510.18	-2.741	0.158	-14.15	0	0	ASV1ASV2-vs-ASV1	dn	Pseudomonas	Ga0508010_07_188471_189889	hypothetical protein
2934222699	709.85	-1.49	0.2	-4.94	0	0	ASV1ASV2-vs-ASV1	dn	Pseudomonas	Ga0508010_07_190193_191560	erythromycin esterase-like protein
2934222700	37.955	-1.612	0.406	-2.741	0.006	0.017	ASV1ASV2-vs-ASV1	dn	Pseudomonas	Ga0508010_07_191567_192244	pimeloyl-ACP methyl ester carboxylesterase
2934222701	119.003	-1.545	0.277	-3.778	0	0.001	ASV1ASV2-vs-ASV1	dn	Pseudomonas	Ga0508010_07_192237_192944	putative phosphoribosyl transferase
2934222702	181.657	-1.931	0.236	-6.051	0	0	ASV1ASV2-vs-ASV1	dn	Pseudomonas	Ga0508010_07_193231_193797	pyrimidine operon attenuation protein/uracil phosphoribosyltransferase
2934222703	203.788	-2.732	0.255	-8.759	0	0	ASV1ASV2-vs-ASV1	dn	Pseudomonas	Ga0508010_07_193824_194789	ribose-phosphate pyrophosphokinase
2934222704	453.59	-1.936	0.253	-5.679	0	0	ASV1ASV2-vs-ASV1	dn	Pseudomonas	Ga0508010_07_194808_195368	nitroreductase
2934222705	476.043	-3.137	0.229	-11.51	0	0	ASV1ASV2-vs-ASV1	dn	Pseudomonas	Ga0508010_07_195473_196291	peptidoglycan/xylan/chitin deacetylase (PgdA/CDA1 family)
2934222706	565.894	-2.752	0.191	-11.769	0	0	ASV1ASV2-vs-ASV1	dn	Pseudomonas	Ga0508010_07_196288_197562	hypothetical protein
2934222707	867.971	-2.253	0.16	-10.962	0	0	ASV1ASV2-vs-ASV1	dn	Pseudomonas	Ga0508010_07_197514_199901	uncharacterized protein YbbC (DUF1343 family)/CubicO group peptidase (beta-lactamase class C family)
2934222708	55.952	-1.475	0.336	-2.905	0.004	0.011	ASV1ASV2-vs-ASV1	dn	Pseudomonas	Ga0508010_07_200107_200700	membrane associated rhomboid family serine protease
2934222714	170.148	-1.336	0.282	-2.968	0.003	0.009	ASV1ASV2-vs-ASV1	dn	Pseudomonas	Ga0508010_07_205979_206869	universal stress protein E
2934222715	313.702	-1.622	0.271	-4.14	0	0	ASV1ASV2-vs-ASV1	dn	Pseudomonas	Ga0508010_07_207043_208659	chaperonin GroEL
2934222716	616.234	-2.166	0.578	-2.881	0.004	0.012	ASV1ASV2-vs-ASV1	dn	Pseudomonas	Ga0508010_07_208981_209478	hypothetical protein
2934222717	324.333	-1.337	0.265	-3.163	0.002	0.005	ASV1ASV2-vs-ASV1	dn	Pseudomonas	Ga0508010_07_209606_210982	metallo-beta-lactamase family protein
2934222721	52.598	-1.624	0.32	-3.509	0	0.001	ASV1ASV2-vs-ASV1	dn	Pseudomonas	Ga0508010_07_214605_215324	putative ABC transport system ATP-binding protein
2934222722	115.648	-1.444	0.265	-3.555	0	0.001	ASV1ASV2-vs-ASV1	dn	Pseudomonas	Ga0508010_07_215399_216310	universal stress protein E
2934222724	565.366	-1.832	0.22	-6.046	0	0	ASV1ASV2-vs-ASV1	dn	Pseudomonas	Ga0508010_07_217424_219247	cell division protease FtsH
2934222728	1563.08	-2.099	0.202	-7.914	0	0	ASV1ASV2-vs-ASV1	dn	Pseudomonas	Ga0508010_07_223504_224256	CRP/FNR family transcriptional regulator
2934222729	423.934	-2.325	0.181	-10.056	0	0	ASV1ASV2-vs-ASV1	dn	Pseudomonas	Ga0508010_07_224290_225273	propanol-preferring alcohol dehydrogenase
2934222730	154.092	-1.397	0.24	-3.743	0	0.001	ASV1ASV2-vs-ASV1	dn	Pseudomonas	Ga0508010_07_225263_226183	universal stress protein E
2934222735	1097.98	-2.013	0.238	-6.366	0	0	ASV1ASV2-vs-ASV1	dn	Pseudomonas	Ga0508010_07_229999_230925	universal stress protein E
2934222742	72.996	1.398	0.332	2.705	0.007	0.019	ASV1ASV2-vs-ASV1	up	Pseudomonas	Ga0508010_07_235174_236499	putative protease
2934222747	31.914	1.461	0.37	2.598	0.009	0.026	ASV1ASV2-vs-ASV1	up	Pseudomonas	Ga0508010_07_242419_243732	signal transduction histidine kinase
2934222748	40.808	1.487	0.341	2.894	0.004	0.011	ASV1ASV2-vs-ASV1	up	Pseudomonas	Ga0508010_07_243729_244397	two-component system OmpR family response regulator
2934222749	112.75	1.115	0.236	2.604	0.009	0.025	ASV1ASV2-vs-ASV1	up	Pseudomonas	Ga0508010_07_244397_244711	uncharacterized membrane protein YkoI
2934222751	73.954	1.839	0.29	4.615	0	0	ASV1ASV2-vs-ASV1	up	Pseudomonas	Ga0508010_07_246038_246394	6-pyruvoyltetrahydropterin/6-carboxytetrahydropterin synthase
2934222752	714.833	-1.866	0.184	-7.418	0	0	ASV1ASV2-vs-ASV1	dn	Pseudomonas	Ga0508010_07_246493_247731	cytosine deaminase
2934222753	134.278	2.312	0.251	7.209	0	0	ASV1ASV2-vs-ASV1	up	Pseudomonas	Ga0508010_07_247862_248854	diaminopimelate epimerase
2934222755	46.237	1.724	0.329	3.723	0	0.001	ASV1ASV2-vs-ASV1	up	Pseudomonas	Ga0508010_07_250347_251498	MFS family permease
2934222767	238.34	-1.231	0.192	-3.799	0	0.001	ASV1ASV2-vs-ASV1	dn	Pseudomonas	Ga0508010_07_269388_270092	two-component system response regulator EvgA
2934222771	23.31	1.874	0.439	3.131	0.002	0.005	ASV1ASV2-vs-ASV1	up	Pseudomonas	Ga0508010_07_275093_276265	MFS family permease
2934222772	184.562	-2.056	0.205	-7.603	0	0	ASV1ASV2-vs-ASV1	dn	Pseudomonas	Ga0508010_07_276490_278313	GH15 family glucan-1,4-alpha-glucosidase
2934222783	147.153	-2.13	0.24	-6.796	0	0	ASV1ASV2-vs-ASV1	dn	Pseudomonas	Ga0508010_07_282950_283312	DNA-binding transcriptional ArsR family regulator
2934222784	314.666	-1.617	0.175	-6.373	0	0	ASV1ASV2-vs-ASV1	dn	Pseudomonas	Ga0508010_07_283299_283757	uncharacterized protein YndB with AHSA1/START domain
2934222787	103.348	1.88	0.243	5.673	0	0	ASV1ASV2-vs-ASV1	up	Pseudomonas	Ga0508010_07_285322_285723	uncharacterized protein YecT (DUF1311 family)
2934222788	419.214	-1.113	0.166	-3.694	0	0.001	ASV1ASV2-vs-ASV1	dn	Pseudomonas	Ga0508010_07_285862_286980	quinohemoprotein amine dehydrogenase beta subunit
2934222789	72.24	-1.63	0.283	-3.997	0	0	ASV1ASV2-vs-ASV1	dn	Pseudomonas	Ga0508010_07_287004_287327	hypothetical protein
2934222790	572.367	-1.626	0.165	-6.839	0	0	ASV1ASV2-vs-ASV1	dn	Pseudomonas	Ga0508010_07_287329_288759	uncharacterized protein
2934222791	437.638	-1.155	0.182	-3.599	0	0.001	ASV1ASV2-vs-ASV1	dn	Pseudomonas	Ga0508010_07_288853_290433	quinohemoprotein amine dehydrogenase
2934222801	329.075	1.904	0.194	7.25	0	0	ASV1ASV2-vs-ASV1	up	Pseudomonas	Ga0508010_07_300912_302804	penicillin-binding protein 2
2934222805	923.531	2.392	0.163	11.595	0	0	ASV1ASV2-vs-ASV1	up	Pseudomonas	Ga0508010_08_3824_6664	hypothetical protein
2934222806	111.142	1.847	0.242	5.561	0	0	ASV1ASV2-vs-ASV1	up	Pseudomonas	Ga0508010_08_6661_7362	hypothetical protein
2934222807	431.786	1.895	0.2	6.972	0	0	ASV1ASV2-vs-ASV1	up	Pseudomonas	Ga0508010_08_7352_8629	hypothetical protein
2934222808	151.577	1.299	0.234	3.408	0.001	0.002	ASV1ASV2-vs-ASV1	up	Pseudomonas	Ga0508010_08_8809_9594	hypothetical protein
2934222813	6859.49	-2.352	0.181	-10.253	0	0	ASV1ASV2-vs-ASV1	dn	Pseudomonas	Ga0508010_08_12110_13276	hypothetical protein
2934222821	238.446	1.37	0.199	4.377	0	0	ASV1ASV2-vs-ASV1	up	Pseudomonas	Ga0508010_08_21628_21981	gamma-glutamylcyclotransferase (GGCT)/AIG2-like uncharacterized protein YtfP
2934222823	98.325	-1.28	0.262	-2.975	0.003	0.009	ASV1ASV2-vs-ASV1	dn	Pseudomonas	Ga0508010_08_22440_22742	mRNA interferase HigB
2934222826	462.693	1.33	0.165	5.028	0	0	ASV1ASV2-vs-ASV1	up	Pseudomonas	Ga0508010_08_25954_27057	hypothetical protein
2934222838	1459.5	-1.827	0.165	-8.035	0	0	ASV1ASV2-vs-ASV1	dn	Pseudomonas	Ga0508010_08_33676_34377	hypothetical protein
2934222839	118.18	-1.748	0.254	-4.907	0	0	ASV1ASV2-vs-ASV1	dn	Pseudomonas	Ga0508010_08_34563_34853	hypothetical protein
2934222858	750.868	2.687	0.19	11.503	0	0	ASV1ASV2-vs-ASV1	up	Pseudomonas	Ga0508010_08_49528_50628	GTP-binding protein YchF
2934222859	34.731	3.536	0.481	6.314	0	0	ASV1ASV2-vs-ASV1	up	Pseudomonas	Ga0508010_08_50652_51236	PTH1 family peptidyl-tRNA hydrolase
2934222860	2499.21	3.193	0.212	12.686	0	0	ASV1ASV2-vs-ASV1	up	Pseudomonas	Ga0508010_08_51406_52005	large subunit ribosomal protein L25
2934222861	1863.87	2.199	0.194	8.763	0	0	ASV1ASV2-vs-ASV1	up	Pseudomonas	Ga0508010_08_52148_53167	ribose-phosphate pyrophosphokinase
2934222863	2451.5	2.359	0.197	9.449	0	0	ASV1ASV2-vs-ASV1	up	Pseudomonas	Ga0508010_08_53247_54098	4-diphosphocytidyl-2-C-methyl-D-erythritol kinase
2934222864	149.074	1.326	0.221	3.738	0	0.001	ASV1ASV2-vs-ASV1	up	Pseudomonas	Ga0508010_08_54100_54717	outer membrane lipoprotein LolB
2934222866	508.372	1.174	0.17	3.96	0	0	ASV1ASV2-vs-ASV1	up	Pseudomonas	Ga0508010_08_56663_57952	glutamyl-tRNA reductase
2934222867	322.228	1.327	0.194	4.263	0	0	ASV1ASV2-vs-ASV1	up	Pseudomonas	Ga0508010_08_57949_59031	peptide chain release factor 1
2934222868	268.367	1.034	0.176	3.038	0.002	0.007	ASV1ASV2-vs-ASV1	up	Pseudomonas	Ga0508010_08_59032_59862	release factor glutamine methyltransferase
2934222869	101.07	1.387	0.236	3.757	0	0.001	ASV1ASV2-vs-ASV1	up	Pseudomonas	Ga0508010_08_59856_60611	molybdopterin/thiamine biosynthesis adenylyltransferase
2934222871	176.293	-1.687	0.216	-5.485	0	0	ASV1ASV2-vs-ASV1	dn	Pseudomonas	Ga0508010_08_61511_62029	lipid A 3-O-deacylase
2934222873	370.575	-1.034	0.167	-3.199	0.001	0.004	ASV1ASV2-vs-ASV1	dn	Pseudomonas	Ga0508010_08_62544_63389	short-subunit dehydrogenase
2934222877	3185.77	-1.974	0.141	-10.426	0	0	ASV1ASV2-vs-ASV1	dn	Pseudomonas	Ga0508010_08_66916_67902	renalase
2934222897	152.163	3.53	0.276	10.984	0	0	ASV1ASV2-vs-ASV1	up	Pseudomonas	Ga0508010_08_85676_85963	hypothetical protein
2934222898	1591.78	1.39	0.144	6.199	0	0	ASV1ASV2-vs-ASV1	up	Pseudomonas	Ga0508010_08_86032_87540	malate dehydrogenase (quinone)
2934222899	847.143	-2.111	0.163	-9.883	0	0	ASV1ASV2-vs-ASV1	dn	Pseudomonas	Ga0508010_08_88289_88513	hypothetical protein
2934222901	48.853	1.635	0.342	3.315	0.001	0.003	ASV1ASV2-vs-ASV1	up	Pseudomonas	Ga0508010_08_89308_89499	hypothetical protein
2934222905	55.839	-1.955	0.324	-4.489	0	0	ASV1ASV2-vs-ASV1	dn	Pseudomonas	Ga0508010_08_91874_92056	transcription elongation factor Elf1
2934222906	52.766	-1.881	0.338	-4.082	0	0	ASV1ASV2-vs-ASV1	dn	Pseudomonas	Ga0508010_08_92069_92329	hypothetical protein
2934222909	622.308	1.075	0.199	2.893	0.004	0.011	ASV1ASV2-vs-ASV1	up	Pseudomonas	Ga0508010_08_95531_96349	predicted Zn-dependent protease
2934222910	251.377	2.469	0.219	8.975	0	0	ASV1ASV2-vs-ASV1	up	Pseudomonas	Ga0508010_08_96483_97067	putative Ca2+/H+ antiporter (TMEM165/GDT1 family)
2934222916	7072.54	-1.246	0.148	-5.041	0	0	ASV1ASV2-vs-ASV1	dn	Pseudomonas	Ga0508010_08_102261_104150	hypothetical protein
2934222917	6042.53	-1.187	0.138	-4.994	0	0	ASV1ASV2-vs-ASV1	dn	Pseudomonas	Ga0508010_08_104179_105543	hypothetical protein
2934222931	88.944	-1.59	0.256	-4.263	0	0	ASV1ASV2-vs-ASV1	dn	Pseudomonas	Ga0508010_08_121994_122365	hypothetical protein
2934222936	667.591	1.461	0.178	5.403	0	0	ASV1ASV2-vs-ASV1	up	Pseudomonas	Ga0508010_08_125685_127040	tryptophanyl-tRNA synthetase
2934222937	266.071	2.537	0.215	9.497	0	0	ASV1ASV2-vs-ASV1	up	Pseudomonas	Ga0508010_08_127206_128225	cell division protein ZapE
2934222938	605.956	1.966	0.156	9.396	0	0	ASV1ASV2-vs-ASV1	up	Pseudomonas	Ga0508010_08_128400_129395	transcriptional regulator GlxA family with amidase domain
2934222939	342.232	-1.128	0.167	-3.757	0	0.001	ASV1ASV2-vs-ASV1	dn	Pseudomonas	Ga0508010_08_129540_130676	alkylation response protein AidB-like acyl-CoA dehydrogenase
2934222941	6647.14	2.896	0.19	12.62	0	0	ASV1ASV2-vs-ASV1	up	Pseudomonas	Ga0508010_08_132070_132498	large subunit ribosomal protein L13
2934222942	625.183	2.727	0.216	10.321	0	0	ASV1ASV2-vs-ASV1	up	Pseudomonas	Ga0508010_08_132513_132905	small subunit ribosomal protein S9
2934222944	1453.19	1.12	0.167	3.711	0	0.001	ASV1ASV2-vs-ASV1	up	Pseudomonas	Ga0508010_08_133751_134962	ubiquinol-cytochrome c reductase cytochrome b subunit
2934222946	78.412	1.659	0.313	3.7	0	0.001	ASV1ASV2-vs-ASV1	up	Pseudomonas	Ga0508010_08_135895_136512	RNA polymerase-associated protein
2934222950	131.444	1.459	0.292	3.287	0.001	0.003	ASV1ASV2-vs-ASV1	up	Pseudomonas	Ga0508010_08_138297_138614	hypothetical protein
2934222954	378.547	-1.085	0.232	-2.519	0.012	0.032	ASV1ASV2-vs-ASV1	dn	Pseudomonas	Ga0508010_08_142351_142806	MraZ protein
2934222965	880.129	-1.033	0.157	-3.391	0.001	0.002	ASV1ASV2-vs-ASV1	dn	Pseudomonas	Ga0508010_08_154775_155743	D-alanine-D-alanine ligase
2934222968	14597.1	-1.64	0.161	-7.09	0	0	ASV1ASV2-vs-ASV1	dn	Pseudomonas	Ga0508010_08_157985_159172	cell division protein FtsZ
2934222974	193.493	-1.348	0.22	-3.845	0	0	ASV1ASV2-vs-ASV1	dn	Pseudomonas	Ga0508010_08_165351_166028	two-component system copper resistance phosphate regulon response regulator CusR
2934222977	26.428	1.587	0.462	2.351	0.019	0.049	ASV1ASV2-vs-ASV1	up	Pseudomonas	Ga0508010_08_170590_170835	hypothetical protein
2934222978	160.049	1.6	0.211	5.202	0	0	ASV1ASV2-vs-ASV1	up	Pseudomonas	Ga0508010_08_170859_171608	Fe-S-cluster containining protein
2934222983	73.773	1.405	0.27	3.353	0.001	0.003	ASV1ASV2-vs-ASV1	up	Pseudomonas	Ga0508010_08_175421_176602	nitric oxide dioxygenase
2934222985	86.645	2.882	0.321	7.419	0	0	ASV1ASV2-vs-ASV1	up	Pseudomonas	Ga0508010_08_177830_178060	hypothetical protein
2934222986	419.901	4.813	0.311	13.856	0	0	ASV1ASV2-vs-ASV1	up	Pseudomonas	Ga0508010_08_178214_179158	cytochrome o ubiquinol oxidase subunit 2
2934222987	1025.85	2.458	0.229	8.567	0	0	ASV1ASV2-vs-ASV1	up	Pseudomonas	Ga0508010_08_179162_181192	cytochrome o ubiquinol oxidase subunit 1
2934222988	162.887	2.99	0.294	8.471	0	0	ASV1ASV2-vs-ASV1	up	Pseudomonas	Ga0508010_08_181196_181822	cytochrome o ubiquinol oxidase subunit 3
2934222989	24.302	2.187	0.507	3.328	0.001	0.003	ASV1ASV2-vs-ASV1	up	Pseudomonas	Ga0508010_08_181823_182161	cytochrome o ubiquinol oxidase operon protein cyoD
2934222990	101.909	2.749	0.298	7.549	0	0	ASV1ASV2-vs-ASV1	up	Pseudomonas	Ga0508010_08_182173_183060	protoheme IX farnesyltransferase
2934223000	13404.5	-2.373	0.17	-11.027	0	0	ASV1ASV2-vs-ASV1	dn	Pseudomonas	Ga0508010_08_190929_191336	ribosome-associated translation inhibitor RaiA
2934223002	137.757	-2.084	0.233	-6.787	0	0	ASV1ASV2-vs-ASV1	dn	Pseudomonas	Ga0508010_08_192525_192782	hypothetical protein
2934223012	1382.7	-1.064	0.142	-3.966	0	0	ASV1ASV2-vs-ASV1	dn	Pseudomonas	Ga0508010_08_203669_204472	regulator of sirC expression with transglutaminase-like and TPR domain
2934223013	1288.18	-1.637	0.161	-7.062	0	0	ASV1ASV2-vs-ASV1	dn	Pseudomonas	Ga0508010_08_204657_205676	leucine dehydrogenase
2934223014	179.233	-2.58	0.223	-9.312	0	0	ASV1ASV2-vs-ASV1	dn	Pseudomonas	Ga0508010_08_205778_206875	2-oxoisovalerate dehydrogenase E1 component alpha subunit
2934223015	157.375	-3.087	0.246	-10.514	0	0	ASV1ASV2-vs-ASV1	dn	Pseudomonas	Ga0508010_08_206868_207854	2-oxoisovalerate dehydrogenase E1 component beta subunit
2934223016	239.744	-2.924	0.21	-11.549	0	0	ASV1ASV2-vs-ASV1	dn	Pseudomonas	Ga0508010_08_207883_208992	2-oxoisovalerate dehydrogenase E2 component (dihydrolipoyl transacylase)
2934223018	218.761	1.502	0.271	3.702	0	0.001	ASV1ASV2-vs-ASV1	up	Pseudomonas	Ga0508010_08_209758_210462	hypothetical protein
2934223019	217.337	-1.506	0.26	-3.871	0	0	ASV1ASV2-vs-ASV1	dn	Pseudomonas	Ga0508010_08_210746_211258	hypothetical protein
2934223021	274.841	-1.736	0.205	-6.031	0	0	ASV1ASV2-vs-ASV1	dn	Pseudomonas	Ga0508010_08_212872_213588	two-component system OmpR family response regulator
2934223028	90.761	-1.668	0.258	-4.525	0	0	ASV1ASV2-vs-ASV1	dn	Pseudomonas	Ga0508010_08_220514_221092	membrane protein DedA with SNARE-associated domain
2934223029	238.339	-1.375	0.221	-3.961	0	0	ASV1ASV2-vs-ASV1	dn	Pseudomonas	Ga0508010_08_221187_221609	catechol 2,3-dioxygenase-like lactoylglutathione lyase family enzyme
2934223033	232.452	2.658	0.211	10.239	0	0	ASV1ASV2-vs-ASV1	up	Pseudomonas	Ga0508010_08_224316_224858	hypothetical protein
2934223034	297.006	2.715	0.239	9.279	0	0	ASV1ASV2-vs-ASV1	up	Pseudomonas	Ga0508010_08_224899_225534	hypothetical protein
2934223036	222.32	-1.391	0.214	-4.168	0	0	ASV1ASV2-vs-ASV1	dn	Pseudomonas	Ga0508010_08_226748_227869	hypothetical protein
2934223037	3002.78	-3.224	0.208	-13.118	0	0	ASV1ASV2-vs-ASV1	dn	Pseudomonas	Ga0508010_08_228021_228479	hemerythrin-like domain-containing protein
2934223049	1638.07	-1.492	0.165	-6.008	0	0	ASV1ASV2-vs-ASV1	dn	Pseudomonas	Ga0508010_08_240645_241778	hypothetical protein
2934223050	2015.47	-1.2	0.205	-3.418	0.001	0.002	ASV1ASV2-vs-ASV1	dn	Pseudomonas	Ga0508010_08_241800_242849	DNA processing protein
2934223052	741.598	-1.768	0.175	-7.265	0	0	ASV1ASV2-vs-ASV1	dn	Pseudomonas	Ga0508010_08_244676_245041	hypothetical protein
2934223066	223.61	2.544	0.207	9.89	0	0	ASV1ASV2-vs-ASV1	up	Pseudomonas	Ga0508010_08_253328_254377	S-adenosylmethionine:tRNA ribosyltransferase-isomerase
2934223067	772.259	1.925	0.164	8.712	0	0	ASV1ASV2-vs-ASV1	up	Pseudomonas	Ga0508010_08_254374_255507	queuine tRNA-ribosyltransferase
2934223068	1158.65	2.628	0.164	12.978	0	0	ASV1ASV2-vs-ASV1	up	Pseudomonas	Ga0508010_08_255551_255886	preprotein translocase subunit YajC
2934223069	427.491	2.78	0.185	12.294	0	0	ASV1ASV2-vs-ASV1	up	Pseudomonas	Ga0508010_08_255950_257818	preprotein translocase subunit SecD
2934223070	312.732	3.165	0.199	13.371	0	0	ASV1ASV2-vs-ASV1	up	Pseudomonas	Ga0508010_08_257828_258742	preprotein translocase subunit SecF
2934223071	1137.91	-2.34	0.146	-12.592	0	0	ASV1ASV2-vs-ASV1	dn	Pseudomonas	Ga0508010_08_258861_259415	uncharacterized protein YcfJ
2934223072	658.031	2.282	0.204	8.72	0	0	ASV1ASV2-vs-ASV1	up	Pseudomonas	Ga0508010_08_259661_260479	myo-inositol-1(or 4)-monophosphatase
2934223073	194.383	1.451	0.22	4.317	0	0	ASV1ASV2-vs-ASV1	up	Pseudomonas	Ga0508010_08_260626_261396	tRNA (cytidine32/uridine32-2'-O)-methyltransferase
2934223074	122.441	1.399	0.231	3.899	0	0	ASV1ASV2-vs-ASV1	up	Pseudomonas	Ga0508010_08_261399_262175	serine O-acetyltransferase
2934223075	516.745	1.985	0.229	6.497	0	0	ASV1ASV2-vs-ASV1	up	Pseudomonas	Ga0508010_08_262427_262918	Rrf2 family iron-sulfur cluster assembly transcriptional regulator
2934223076	1712.5	1.37	0.231	3.761	0	0.001	ASV1ASV2-vs-ASV1	up	Pseudomonas	Ga0508010_08_262969_264183	cysteine desulfurase
2934223077	853.47	1.04	0.228	2.366	0.018	0.047	ASV1ASV2-vs-ASV1	up	Pseudomonas	Ga0508010_08_264278_264664	nitrogen fixation NifU-like protein
2934223080	465.341	1.786	0.22	5.835	0	0	ASV1ASV2-vs-ASV1	up	Pseudomonas	Ga0508010_08_265604_267466	molecular chaperone HscA
2934223081	57.292	2.035	0.338	4.546	0	0	ASV1ASV2-vs-ASV1	up	Pseudomonas	Ga0508010_08_267470_267811	2Fe-2S ferredoxin
2934223083	2860.45	2.665	0.153	14.174	0	0	ASV1ASV2-vs-ASV1	up	Pseudomonas	Ga0508010_08_268117_268542	nucleoside-diphosphate kinase
2934223084	900.959	1.475	0.157	6.222	0	0	ASV1ASV2-vs-ASV1	up	Pseudomonas	Ga0508010_08_268571_269719	23S rRNA (adenine2503-C2)-methyltransferase
2934223085	209.665	1.267	0.206	3.726	0	0.001	ASV1ASV2-vs-ASV1	up	Pseudomonas	Ga0508010_08_269732_270490	type IV pilus assembly protein PilF
2934223086	320.026	2.062	0.189	8.257	0	0	ASV1ASV2-vs-ASV1	up	Pseudomonas	Ga0508010_08_270490_271527	cytoskeleton protein RodZ
2934223087	512.456	2.082	0.161	9.842	0	0	ASV1ASV2-vs-ASV1	up	Pseudomonas	Ga0508010_08_271531_272640	(E)-4-hydroxy-3-methylbut-2-enyl-diphosphate synthase
2934223088	1100.13	1.96	0.153	9.515	0	0	ASV1ASV2-vs-ASV1	up	Pseudomonas	Ga0508010_08_272664_273953	histidyl-tRNA synthetase
2934223089	484.833	2.335	0.171	10.709	0	0	ASV1ASV2-vs-ASV1	up	Pseudomonas	Ga0508010_08_273994_274635	predicted negative regulator of RcsB-dependent stress response
2934223090	1129.67	2.275	0.148	11.962	0	0	ASV1ASV2-vs-ASV1	up	Pseudomonas	Ga0508010_08_274574_275779	outer membrane protein assembly factor BamB
2934223094	1069.41	1.041	0.157	3.45	0.001	0.002	ASV1ASV2-vs-ASV1	up	Pseudomonas	Ga0508010_09_5173_8112	glutamate-ammonia-ligase adenylyltransferase
2934223095	256.019	1.592	0.184	5.924	0	0	ASV1ASV2-vs-ASV1	up	Pseudomonas	Ga0508010_09_8300_9334	heptosyltransferase-2
2934223096	112.962	2.195	0.242	7	0	0	ASV1ASV2-vs-ASV1	up	Pseudomonas	Ga0508010_09_9336_10409	heptosyltransferase-1
2934223097	122.129	1.715	0.224	5.414	0	0	ASV1ASV2-vs-ASV1	up	Pseudomonas	Ga0508010_09_10409_11530	UDP-glucose:(heptosyl)LPS alpha-1,3-glucosyltransferase
2934223101	175.584	1.113	0.205	2.981	0.003	0.009	ASV1ASV2-vs-ASV1	up	Pseudomonas	Ga0508010_09_13192_14631	tRNA A-37 threonylcarbamoyl transferase component Bud32
2934223104	900.593	2.179	0.159	10.554	0	0	ASV1ASV2-vs-ASV1	up	Pseudomonas	Ga0508010_09_16381_18138	carbamoyltransferase
2934223112	1110.76	1.065	0.172	3.285	0.001	0.003	ASV1ASV2-vs-ASV1	up	Pseudomonas	Ga0508010_09_25687_27495	subfamily B ATP-binding cassette protein MsbA
2934223115	574.914	2.439	0.171	11.367	0	0	ASV1ASV2-vs-ASV1	up	Pseudomonas	Ga0508010_09_29096_30517	D-beta-D-heptose 7-phosphate kinase/D-beta-D-heptose 1-phosphate adenosyltransferase
2934223116	573.568	-1.085	0.165	-3.538	0	0.001	ASV1ASV2-vs-ASV1	dn	Pseudomonas	Ga0508010_09_30661_31626	hypothetical protein
2934223118	439.606	1.681	0.163	7.239	0	0	ASV1ASV2-vs-ASV1	up	Pseudomonas	Ga0508010_09_32479_33654	glycerol-3-phosphate dehydrogenase
2934223121	116.892	2.274	0.245	7.23	0	0	ASV1ASV2-vs-ASV1	up	Pseudomonas	Ga0508010_09_35205_36482	3-deoxy-D-manno-octulosonic-acid transferase
2934223123	987.925	-1.024	0.144	-3.632	0	0.001	ASV1ASV2-vs-ASV1	dn	Pseudomonas	Ga0508010_09_38496_40385	phosphomethylpyrimidine synthase
2934223126	424.133	-1.161	0.168	-3.925	0	0	ASV1ASV2-vs-ASV1	dn	Pseudomonas	Ga0508010_09_42729_43346	ADP-ribose pyrophosphatase
2934223127	212.437	-1.308	0.228	-3.535	0	0.001	ASV1ASV2-vs-ASV1	dn	Pseudomonas	Ga0508010_09_43337_43789	uncharacterized protein YqiB (DUF1249 family)
2934223129	177.726	2.002	0.228	6.598	0	0	ASV1ASV2-vs-ASV1	up	Pseudomonas	Ga0508010_09_44927_45535	predicted esterase YcpF (UPF0227 family)
2934223130	860.145	1.672	0.19	6.179	0	0	ASV1ASV2-vs-ASV1	up	Pseudomonas	Ga0508010_09_45578_47482	topoisomerase-4 subunit B
2934223131	128.026	1.716	0.24	5.06	0	0	ASV1ASV2-vs-ASV1	up	Pseudomonas	Ga0508010_09_47482_48465	hypothetical protein
2934223132	1345.68	1.517	0.163	6.234	0	0	ASV1ASV2-vs-ASV1	up	Pseudomonas	Ga0508010_09_48544_50808	topoisomerase-4 subunit A
2934223133	334.823	1.433	0.172	5.437	0	0	ASV1ASV2-vs-ASV1	up	Pseudomonas	Ga0508010_09_50986_51693	uncharacterized lipoprotein YmbA
2934223135	237.005	2.107	0.21	7.663	0	0	ASV1ASV2-vs-ASV1	up	Pseudomonas	Ga0508010_09_53604_54818	phosphoserine phosphatase
2934223136	205.859	1.63	0.19	5.954	0	0	ASV1ASV2-vs-ASV1	up	Pseudomonas	Ga0508010_09_54964_55824	phosphatidylserine decarboxylase
2934223137	418.497	1.62	0.184	6.1	0	0	ASV1ASV2-vs-ASV1	up	Pseudomonas	Ga0508010_09_55843_56658	thiosulfate/3-mercaptopyruvate sulfurtransferase
2934223138	478.197	-1.246	0.175	-4.257	0	0	ASV1ASV2-vs-ASV1	dn	Pseudomonas	Ga0508010_09_56702_58240	HD-like signal output (HDOD) protein
2934223139	130.581	1.816	0.229	5.738	0	0	ASV1ASV2-vs-ASV1	up	Pseudomonas	Ga0508010_09_58407_59258	chemotaxis protein MotA
2934223140	119.548	1.698	0.236	5.085	0	0	ASV1ASV2-vs-ASV1	up	Pseudomonas	Ga0508010_09_59262_60317	chemotaxis protein MotB
2934223141	532.871	2.175	0.179	9.378	0	0	ASV1ASV2-vs-ASV1	up	Pseudomonas	Ga0508010_09_60417_61448	ribosome biogenesis GTPase
2934223154	704.638	1.662	0.16	7.247	0	0	ASV1ASV2-vs-ASV1	up	Pseudomonas	Ga0508010_09_74407_75594	ATP phosphoribosyltransferase regulatory subunit
2934223155	1363.1	1.436	0.19	4.933	0	0	ASV1ASV2-vs-ASV1	up	Pseudomonas	Ga0508010_09_75649_76941	adenylosuccinate synthase
2934223161	3212.05	3.627	0.206	15.151	0	0	ASV1ASV2-vs-ASV1	up	Pseudomonas	Ga0508010_09_83515_83937	small subunit ribosomal protein S6
2934223162	161.811	3.586	0.281	10.976	0	0	ASV1ASV2-vs-ASV1	up	Pseudomonas	Ga0508010_09_83966_84196	small subunit ribosomal protein S18
2934223163	840.673	4.276	0.22	17.171	0	0	ASV1ASV2-vs-ASV1	up	Pseudomonas	Ga0508010_09_84233_85126	hypothetical protein
2934223164	481.533	3.477	0.241	12.339	0	0	ASV1ASV2-vs-ASV1	up	Pseudomonas	Ga0508010_09_85146_85592	large subunit ribosomal protein L9
2934223165	425.923	1.171	0.209	3.205	0.001	0.004	ASV1ASV2-vs-ASV1	up	Pseudomonas	Ga0508010_09_85730_87127	replicative DNA helicase
2934223166	1642.62	1.234	0.179	4.1	0	0	ASV1ASV2-vs-ASV1	up	Pseudomonas	Ga0508010_09_87329_89632	uncharacterized radical SAM protein YgiQ
2934223177	213.292	-1.05	0.205	-2.691	0.007	0.02	ASV1ASV2-vs-ASV1	dn	Pseudomonas	Ga0508010_09_99834_100025	DNA topoisomerase IA
2934223180	28472	1.238	0.139	5.311	0	0	ASV1ASV2-vs-ASV1	up	Pseudomonas	Ga0508010_09_101012_101458	azurin
2934223185	1416.06	-1.12	0.179	-3.457	0.001	0.002	ASV1ASV2-vs-ASV1	dn	Pseudomonas	Ga0508010_09_107632_109122	aldehyde dehydrogenase (NAD+)
2934223187	12889.4	-1.119	0.169	-3.666	0	0.001	ASV1ASV2-vs-ASV1	dn	Pseudomonas	Ga0508010_09_110926_112059	branched-chain amino acid transport system substrate-binding protein
2934223188	1113.31	-1.289	0.154	-5.122	0	0	ASV1ASV2-vs-ASV1	dn	Pseudomonas	Ga0508010_09_112242_113159	branched-chain amino acid transport system permease protein
2934223190	1413.26	-1.285	0.137	-5.739	0	0	ASV1ASV2-vs-ASV1	dn	Pseudomonas	Ga0508010_09_114457_115332	branched-chain amino acid transport system ATP-binding protein
2934223192	300.662	-1.699	0.187	-6.398	0	0	ASV1ASV2-vs-ASV1	dn	Pseudomonas	Ga0508010_09_116894_117928	membrane protease subunit HflK
2934223193	105.464	-1.591	0.25	-4.359	0	0	ASV1ASV2-vs-ASV1	dn	Pseudomonas	Ga0508010_09_117925_118806	membrane protease subunit HflC
2934223194	83.064	-1.561	0.271	-3.91	0	0	ASV1ASV2-vs-ASV1	dn	Pseudomonas	Ga0508010_09_118902_120125	YjbE family integral membrane protein
2934223203	991.341	-3.394	0.207	-14.002	0	0	ASV1ASV2-vs-ASV1	dn	Pseudomonas	Ga0508010_09_126897_127457	hypothetical protein
2934223209	111.705	-1.368	0.236	-3.681	0	0.001	ASV1ASV2-vs-ASV1	dn	Pseudomonas	Ga0508010_09_133756_134616	AraC-like DNA-binding protein
2934223210	495.487	-1.373	0.16	-5.468	0	0	ASV1ASV2-vs-ASV1	dn	Pseudomonas	Ga0508010_09_134806_139194	hypothetical protein
2934223211	6988.08	-1.815	0.154	-8.552	0	0	ASV1ASV2-vs-ASV1	dn	Pseudomonas	Ga0508010_09_139356_139661	hypothetical protein
2934223213	119.577	1.115	0.253	2.43	0.015	0.04	ASV1ASV2-vs-ASV1	up	Pseudomonas	Ga0508010_09_141104_142378	hypothetical chaperone protein
2934223215	111.505	-2.209	0.301	-5.685	0	0	ASV1ASV2-vs-ASV1	dn	Pseudomonas	Ga0508010_09_143646_143951	chaperone modulatory protein CbpM
2934223217	301.607	-1.154	0.183	-3.576	0	0.001	ASV1ASV2-vs-ASV1	dn	Pseudomonas	Ga0508010_09_145364_150652	Leucine-rich repeat (LRR) protein
2934223224	185.548	1.283	0.197	3.977	0	0	ASV1ASV2-vs-ASV1	up	Pseudomonas	Ga0508010_09_154461_155300	urease accessory protein
2934223232	26.175	1.778	0.47	2.718	0.007	0.019	ASV1ASV2-vs-ASV1	up	Pseudomonas	Ga0508010_09_163278_164177	iron complex transport system ATP-binding protein
2934223242	175.006	1.008	0.202	2.507	0.012	0.033	ASV1ASV2-vs-ASV1	up	Pseudomonas	Ga0508010_09_172111_173322	precorrin-6Y C5,15-methyltransferase (decarboxylating)
2934223244	206.946	2.247	0.21	8.315	0	0	ASV1ASV2-vs-ASV1	up	Pseudomonas	Ga0508010_09_174471_175871	precorrin-3B synthase
2934223245	57.675	2.646	0.335	6.41	0	0	ASV1ASV2-vs-ASV1	up	Pseudomonas	Ga0508010_09_175864_176490	precorrin-8X/cobalt-precorrin-8 methylmutase
2934223246	54.828	1.981	0.337	4.396	0	0	ASV1ASV2-vs-ASV1	up	Pseudomonas	Ga0508010_09_176487_177221	precorrin-2/cobalt-factor-2 C20-methyltransferase
2934223253	649.265	3.312	0.207	13.584	0	0	ASV1ASV2-vs-ASV1	up	Pseudomonas	Ga0508010_09_191760_193055	phosphoribosylamine--glycine ligase
2934223254	1615.46	3.248	0.193	14.237	0	0	ASV1ASV2-vs-ASV1	up	Pseudomonas	Ga0508010_09_193223_194830	phosphoribosylaminoimidazolecarboxamide formyltransferase/IMP cyclohydrolase
2934223255	67.866	1.708	0.293	4.13	0	0	ASV1ASV2-vs-ASV1	up	Pseudomonas	Ga0508010_09_194913_195233	Fis family transcriptional regulator
2934223256	166.668	3.404	0.252	11.517	0	0	ASV1ASV2-vs-ASV1	up	Pseudomonas	Ga0508010_09_195230_196240	tRNA-dihydrouridine synthase B
2934223258	275.208	2.582	0.241	8.634	0	0	ASV1ASV2-vs-ASV1	up	Pseudomonas	Ga0508010_09_197731_198609	ribosomal protein L11 methyltransferase
2934223259	2416.28	1.854	0.172	7.874	0	0	ASV1ASV2-vs-ASV1	up	Pseudomonas	Ga0508010_09_198921_200282	acetyl-CoA carboxylase biotin carboxylase subunit
2934223260	1218.54	1.011	0.175	2.921	0.003	0.01	ASV1ASV2-vs-ASV1	up	Pseudomonas	Ga0508010_09_200300_200764	acetyl-CoA carboxylase biotin carboxyl carrier protein
2934223261	620.021	1.855	0.152	8.911	0	0	ASV1ASV2-vs-ASV1	up	Pseudomonas	Ga0508010_09_200813_201265	3-dehydroquinate dehydratase-2
2934223262	173.498	1.081	0.194	2.987	0.003	0.008	ASV1ASV2-vs-ASV1	up	Pseudomonas	Ga0508010_09_201397_203160	thiol:disulfide interchange protein DsbD
2934223270	23.522	-1.715	0.461	-2.634	0.008	0.023	ASV1ASV2-vs-ASV1	dn	Pseudomonas	Ga0508010_09_213278_214063	hypothetical protein
2934223276	430.23	-2.251	0.174	-10.045	0	0	ASV1ASV2-vs-ASV1	dn	Pseudomonas	Ga0508010_09_218148_218705	PBP1b-binding outer membrane lipoprotein LpoB
2934223277	652.315	-1.727	0.198	-6.186	0	0	ASV1ASV2-vs-ASV1	dn	Pseudomonas	Ga0508010_09_218818_220746	uncharacterized membrane protein
2934223278	1424.99	-2.33	0.173	-10.577	0	0	ASV1ASV2-vs-ASV1	dn	Pseudomonas	Ga0508010_09_220731_223499	PAS domain S-box-containing protein
2934223279	457.324	-2.469	0.207	-9.495	0	0	ASV1ASV2-vs-ASV1	dn	Pseudomonas	Ga0508010_09_223496_223942	Flp pilus assembly protein TadG
2934223280	671.791	-1.504	0.186	-5.404	0	0	ASV1ASV2-vs-ASV1	dn	Pseudomonas	Ga0508010_09_224018_224488	prepilin peptidase CpaA
2934223281	770.829	-1.215	0.185	-3.863	0	0	ASV1ASV2-vs-ASV1	dn	Pseudomonas	Ga0508010_09_224601_225380	DNA-binding NarL/FixJ family response regulator
2934223284	709.788	-3.048	0.206	-12.39	0	0	ASV1ASV2-vs-ASV1	dn	Pseudomonas	Ga0508010_09_226802_227686	tight adherence protein C
2934223285	401.518	-3.042	0.198	-12.807	0	0	ASV1ASV2-vs-ASV1	dn	Pseudomonas	Ga0508010_09_227688_228572	tight adherence protein B
2934223286	1780.87	-2.713	0.164	-13.464	0	0	ASV1ASV2-vs-ASV1	dn	Pseudomonas	Ga0508010_09_228591_229865	pilus assembly protein CpaF
2934223287	1878.47	-2.646	0.167	-12.87	0	0	ASV1ASV2-vs-ASV1	dn	Pseudomonas	Ga0508010_09_229862_231052	pilus assembly protein CpaE
2934223288	1503.25	-2.216	0.182	-9.436	0	0	ASV1ASV2-vs-ASV1	dn	Pseudomonas	Ga0508010_09_231113_232054	pilus assembly protein CpaB
2934223289	10532.7	-1.941	0.158	-9.106	0	0	ASV1ASV2-vs-ASV1	dn	Pseudomonas	Ga0508010_09_232384_232590	pilus assembly protein Flp/PilA
2934223290	5189.35	-2.593	0.144	-14.576	0	0	ASV1ASV2-vs-ASV1	dn	Pseudomonas	Ga0508010_09_232701_233114	DNA-binding NtrC family response regulator
2934223293	105.308	-1.248	0.256	-2.92	0.004	0.01	ASV1ASV2-vs-ASV1	dn	Pseudomonas	Ga0508010_09_237311_238951	hypothetical protein
2934223295	413.125	-1.67	0.207	-5.658	0	0	ASV1ASV2-vs-ASV1	dn	Pseudomonas	Ga0508010_09_239811_240665	acyl dehydratase
2934223296	735.188	-1.69	0.195	-6.117	0	0	ASV1ASV2-vs-ASV1	dn	Pseudomonas	Ga0508010_09_240668_242020	3-oxoacyl-[acyl-carrier protein] reductase
2934223297	551.923	-1.607	0.193	-5.722	0	0	ASV1ASV2-vs-ASV1	dn	Pseudomonas	Ga0508010_09_242314_243591	acetyl-CoA C-acetyltransferase
2934223302	27856.2	1.445	0.127	7.435	0	0	ASV1ASV2-vs-ASV1	up	Pseudomonas	Ga0508010_10_738_2429	small subunit ribosomal protein S1
2934223303	2920.96	2.375	0.145	12.906	0	0	ASV1ASV2-vs-ASV1	up	Pseudomonas	Ga0508010_10_2551_3240	cytidylate kinase
2934223304	1668.44	2.131	0.154	10.618	0	0	ASV1ASV2-vs-ASV1	up	Pseudomonas	Ga0508010_10_3237_5480	3-phosphoshikimate 1-carboxyvinyltransferase
2934223305	523.436	2.474	0.177	11.139	0	0	ASV1ASV2-vs-ASV1	up	Pseudomonas	Ga0508010_10_5473_6585	histidinol-phosphate aminotransferase
2934223306	814.669	2.136	0.161	10.157	0	0	ASV1ASV2-vs-ASV1	up	Pseudomonas	Ga0508010_10_6597_7691	chorismate mutase/prephenate dehydratase
2934223307	1504.67	1.867	0.156	8.772	0	0	ASV1ASV2-vs-ASV1	up	Pseudomonas	Ga0508010_10_7691_8776	phosphoserine aminotransferase
2934223308	2656.52	2.287	0.157	11.359	0	0	ASV1ASV2-vs-ASV1	up	Pseudomonas	Ga0508010_10_8841_11510	DNA gyrase subunit A
2934223310	139.62	1.76	0.232	5.428	0	0	ASV1ASV2-vs-ASV1	up	Pseudomonas	Ga0508010_10_11928_13004	methylthioribose-1-phosphate isomerase
2934223311	460.554	1.174	0.183	3.678	0	0.001	ASV1ASV2-vs-ASV1	up	Pseudomonas	Ga0508010_10_13113_14444	5-methylthioadenosine/S-adenosylhomocysteine deaminase
2934223312	216.232	1.115	0.202	3.046	0.002	0.007	ASV1ASV2-vs-ASV1	up	Pseudomonas	Ga0508010_10_14508_15206	2-polyprenyl-6-hydroxyphenyl methylase/3-demethylubiquinone-9 3-methyltransferase
2934223313	211.735	1.017	0.197	2.619	0.009	0.024	ASV1ASV2-vs-ASV1	up	Pseudomonas	Ga0508010_10_15211_15882	2-phosphoglycolate phosphatase
2934223316	1559.92	-1.438	0.155	-6.039	0	0	ASV1ASV2-vs-ASV1	dn	Pseudomonas	Ga0508010_10_18153_18947	pyrroloquinoline quinone (PQQ) biosynthesis protein C
2934223317	1723.87	-1.192	0.2	-3.459	0.001	0.002	ASV1ASV2-vs-ASV1	dn	Pseudomonas	Ga0508010_10_18993_21452	diguanylate cyclase (GGDEF)-like protein/PAS domain S-box-containing protein
2934223322	157.718	1.5	0.209	4.786	0	0	ASV1ASV2-vs-ASV1	up	Pseudomonas	Ga0508010_10_29465_29761	BolA protein
2934223323	2235.51	1.528	0.177	5.814	0	0	ASV1ASV2-vs-ASV1	up	Pseudomonas	Ga0508010_10_29775_30299	hypothetical protein
2934223324	2460.82	-1.445	0.146	-6.485	0	0	ASV1ASV2-vs-ASV1	dn	Pseudomonas	Ga0508010_10_30492_31886	fumarate hydratase class II
2934223334	1006.38	1.191	0.144	4.802	0	0	ASV1ASV2-vs-ASV1	up	Pseudomonas	Ga0508010_10_39189_41282	phosphoglycerol transferase MdoB-like AlkP superfamily enzyme
2934223336	153.187	-1.57	0.21	-5.103	0	0	ASV1ASV2-vs-ASV1	dn	Pseudomonas	Ga0508010_10_42759_42950	succinate dehydrogenase/fumarate reductase cytochrome b subunit
2934223337	63.161	1.333	0.284	2.936	0.003	0.01	ASV1ASV2-vs-ASV1	up	Pseudomonas	Ga0508010_10_43030_43560	hypothetical protein
2934223339	493.292	-1.393	0.198	-4.518	0	0	ASV1ASV2-vs-ASV1	dn	Pseudomonas	Ga0508010_10_44478_46316	citronellyl-CoA synthetase
2934223345	53.475	1.313	0.3	2.707	0.007	0.019	ASV1ASV2-vs-ASV1	up	Pseudomonas	Ga0508010_10_49496_50641	PPP family 3-phenylpropionic acid transporter
2934223349	216.527	1.248	0.204	3.669	0	0.001	ASV1ASV2-vs-ASV1	up	Pseudomonas	Ga0508010_10_53948_54856	ribosomal protein L3 glutamine methyltransferase
2934223351	37.375	1.441	0.348	2.703	0.007	0.019	ASV1ASV2-vs-ASV1	up	Pseudomonas	Ga0508010_10_55819_56139	membrane protein implicated in regulation of membrane protease activity
2934223352	87.109	1.309	0.255	3.171	0.002	0.005	ASV1ASV2-vs-ASV1	up	Pseudomonas	Ga0508010_10_56215_56772	DNA-nicking Smr family endonuclease
2934223353	11225.9	-4.358	0.183	-21.071	0	0	ASV1ASV2-vs-ASV1	dn	Pseudomonas	Ga0508010_10_57794_58312	enamine deaminase RidA (YjgF/YER057c/UK114 family)
2934223355	43.143	2.518	0.365	5.527	0	0	ASV1ASV2-vs-ASV1	up	Pseudomonas	Ga0508010_10_59775_60146	glutaredoxin
2934223360	121.056	1.075	0.244	2.353	0.019	0.049	ASV1ASV2-vs-ASV1	up	Pseudomonas	Ga0508010_10_63828_64454	threonine/homoserine/homoserine lactone efflux protein
2934223362	669.464	-1.099	0.178	-3.369	0.001	0.002	ASV1ASV2-vs-ASV1	dn	Pseudomonas	Ga0508010_10_65432_66358	putative urate catabolism protein
2934223363	528.521	-1.142	0.169	-3.807	0	0	ASV1ASV2-vs-ASV1	dn	Pseudomonas	Ga0508010_10_66355_66870	2-oxo-4-hydroxy-4-carboxy-5-ureidoimidazoline decarboxylase
2934223372	205.564	1.767	0.203	6.257	0	0	ASV1ASV2-vs-ASV1	up	Pseudomonas	Ga0508010_10_75231_76163	KDO2-lipid IV(A) lauroyltransferase
2934223373	324.741	2.57	0.179	11.546	0	0	ASV1ASV2-vs-ASV1	up	Pseudomonas	Ga0508010_10_76276_77022	septum site-determining protein MinC
2934223374	2867.35	2.646	0.154	13.909	0	0	ASV1ASV2-vs-ASV1	up	Pseudomonas	Ga0508010_10_77223_78035	septum site-determining protein MinD
2934223375	61.383	2.276	0.333	5.329	0	0	ASV1ASV2-vs-ASV1	up	Pseudomonas	Ga0508010_10_78035_78289	cell division topological specificity factor
2934223376	143.545	2.147	0.233	7.082	0	0	ASV1ASV2-vs-ASV1	up	Pseudomonas	Ga0508010_10_78381_79016	tRNA pseudouridine32 synthase/23S rRNA pseudouridine746 synthase
2934223377	217.518	1.786	0.211	6.083	0	0	ASV1ASV2-vs-ASV1	up	Pseudomonas	Ga0508010_10_79074_80174	hypothetical protein
2934223378	361.766	1.111	0.203	3.004	0.003	0.008	ASV1ASV2-vs-ASV1	up	Pseudomonas	Ga0508010_10_80272_81561	aspartyl aminopeptidase
2934223379	436.646	-2.703	0.232	-9.512	0	0	ASV1ASV2-vs-ASV1	dn	Pseudomonas	Ga0508010_10_81701_81877	hypothetical protein
2934223380	285.555	1.092	0.201	2.945	0.003	0.01	ASV1ASV2-vs-ASV1	up	Pseudomonas	Ga0508010_10_81956_84115	small-conductance mechanosensitive channel
2934223382	81.508	-1.842	0.27	-4.972	0	0	ASV1ASV2-vs-ASV1	dn	Pseudomonas	Ga0508010_10_84942_85655	phosphonate utilization transcriptional regulator PhnR
2934223383	16438.4	-2.362	0.156	-11.961	0	0	ASV1ASV2-vs-ASV1	dn	Pseudomonas	Ga0508010_10_86005_87081	putative spermidine/putrescine transport system substrate-binding protein
2934223384	583.559	-1.976	0.157	-9.385	0	0	ASV1ASV2-vs-ASV1	dn	Pseudomonas	Ga0508010_10_87267_88073	predicted AlkP superfamily pyrophosphatase or phosphodiesterase
2934223386	127.949	-1.107	0.217	-2.798	0.005	0.015	ASV1ASV2-vs-ASV1	dn	Pseudomonas	Ga0508010_10_88902_89702	putative spermidine/putrescine transport system permease protein
2934223387	575.43	-1.517	0.174	-5.848	0	0	ASV1ASV2-vs-ASV1	dn	Pseudomonas	Ga0508010_10_89699_90703	putative spermidine/putrescine transport system ATP-binding protein
2934223389	260.589	1.674	0.192	6.101	0	0	ASV1ASV2-vs-ASV1	up	Pseudomonas	Ga0508010_10_91546_92508	putative PIG3 family NAD(P)H quinone oxidoreductase
2934223393	192.651	-1.124	0.209	-2.985	0.003	0.008	ASV1ASV2-vs-ASV1	dn	Pseudomonas	Ga0508010_10_97253_102121	RHS repeat-associated protein
2934223396	220.359	-1.258	0.191	-3.975	0	0	ASV1ASV2-vs-ASV1	dn	Pseudomonas	Ga0508010_10_103119_103460	ribosome-binding protein aMBF1 (putative translation factor)
2934223398	1923.06	1.999	0.137	10.964	0	0	ASV1ASV2-vs-ASV1	up	Pseudomonas	Ga0508010_10_104325_105038	FKBP-type peptidyl-prolyl cis-trans isomerase FklB
2934223405	421.7	2.435	0.207	9.36	0	0	ASV1ASV2-vs-ASV1	up	Pseudomonas	Ga0508010_10_109109_110029	recombination associated protein RdgC
2934223406	63.343	1.914	0.294	4.808	0	0	ASV1ASV2-vs-ASV1	up	Pseudomonas	Ga0508010_10_110175_111140	BASS family bile acid:Na+ symporter
2934223414	147.122	1.063	0.219	2.574	0.01	0.028	ASV1ASV2-vs-ASV1	up	Pseudomonas	Ga0508010_10_120372_121850	DNA recombination protein RmuC
2934223417	4354.86	-2.915	0.143	-16.941	0	0	ASV1ASV2-vs-ASV1	dn	Pseudomonas	Ga0508010_10_123756_124238	hypothetical protein
2934223422	7.943	2.615	0.822	2.574	0.01	0.028	ASV1ASV2-vs-ASV1	up	Pseudomonas	Ga0508010_10_127624_128355	adenosylcobinamide-GDP ribazoletransferase
2934223425	40.741	1.464	0.369	2.611	0.009	0.025	ASV1ASV2-vs-ASV1	up	Pseudomonas	Ga0508010_10_129982_130503	adenosylcobinamide kinase/adenosylcobinamide-phosphate guanylyltransferase
2934223426	102.346	1.502	0.238	4.213	0	0	ASV1ASV2-vs-ASV1	up	Pseudomonas	Ga0508010_10_130655_132106	adenosylcobyric acid synthase
2934223428	20.614	1.758	0.461	2.728	0.006	0.018	ASV1ASV2-vs-ASV1	up	Pseudomonas	Ga0508010_10_133088_133996	adenosylcobinamide-phosphate synthase
2934223429	28.983	1.886	0.431	3.213	0.001	0.004	ASV1ASV2-vs-ASV1	up	Pseudomonas	Ga0508010_10_133993_134643	5,6-dimethylbenzimidazole synthase
2934223430	92.709	2.711	0.308	7.182	0	0	ASV1ASV2-vs-ASV1	up	Pseudomonas	Ga0508010_10_134640_135977	cobyrinic acid a,c-diamide synthase
2934223431	82.717	2.063	0.299	5.234	0	0	ASV1ASV2-vs-ASV1	up	Pseudomonas	Ga0508010_10_135974_136585	cob(I)alamin adenosyltransferase
2934223432	5548.46	-1.66	0.158	-7.361	0	0	ASV1ASV2-vs-ASV1	dn	Pseudomonas	Ga0508010_10_137059_137643	reverse gyrase
2934223433	843.092	-1.956	0.154	-9.428	0	0	ASV1ASV2-vs-ASV1	dn	Pseudomonas	Ga0508010_10_137709_139022	glucose/arabinose dehydrogenase
2934223436	1240.03	3.329	0.15	18.811	0	0	ASV1ASV2-vs-ASV1	up	Pseudomonas	Ga0508010_10_140421_141044	lipoprotein Spr
2934223440	1290.49	2.147	0.201	8.206	0	0	ASV1ASV2-vs-ASV1	up	Pseudomonas	Ga0508010_10_144735_145793	phosphoribosylformylglycinamidine cyclo-ligase
2934223441	239.749	2.247	0.216	8.088	0	0	ASV1ASV2-vs-ASV1	up	Pseudomonas	Ga0508010_10_145793_146455	phosphoribosylglycinamide formyltransferase-1
2934223442	1517.79	1.131	0.175	3.596	0	0.001	ASV1ASV2-vs-ASV1	up	Pseudomonas	Ga0508010_10_146464_147177	hypothetical protein
2934223443	25.028	1.59	0.458	2.382	0.017	0.045	ASV1ASV2-vs-ASV1	up	Pseudomonas	Ga0508010_10_147445_147633	hypothetical protein
2934223447	575.043	1.466	0.175	5.525	0	0	ASV1ASV2-vs-ASV1	up	Pseudomonas	Ga0508010_10_151606_152958	23S rRNA (uracil1939-C5)-methyltransferase
2934223448	402.396	2.017	0.185	8.21	0	0	ASV1ASV2-vs-ASV1	up	Pseudomonas	Ga0508010_10_152958_153860	cysteine synthase B
2934223450	47.577	1.606	0.327	3.383	0.001	0.002	ASV1ASV2-vs-ASV1	up	Pseudomonas	Ga0508010_10_154810_155532	two-component system response regulator PfeR
2934223452	446.558	-1.024	0.182	-2.873	0.004	0.012	ASV1ASV2-vs-ASV1	dn	Pseudomonas	Ga0508010_10_158633_159622	D-lactate dehydrogenase
2934223455	243.341	-1.31	0.186	-4.365	0	0	ASV1ASV2-vs-ASV1	dn	Pseudomonas	Ga0508010_10_160609_161076	thiol-disulfide isomerase/thioredoxin
2934223457	104.655	1.796	0.236	5.487	0	0	ASV1ASV2-vs-ASV1	up	Pseudomonas	Ga0508010_10_161544_162140	NAD(P)H dehydrogenase (quinone)
2934223458	23.542	2.724	0.561	3.966	0	0	ASV1ASV2-vs-ASV1	up	Pseudomonas	Ga0508010_10_162142_162567	uncharacterized membrane protein
2934223459	128.771	1.696	0.222	5.385	0	0	ASV1ASV2-vs-ASV1	up	Pseudomonas	Ga0508010_10_162667_163338	3-methyladenine DNA glycosylase Tag
2934223460	518.681	1.924	0.234	6.082	0	0	ASV1ASV2-vs-ASV1	up	Pseudomonas	Ga0508010_10_163406_164269	tRNA 2-thiocytidine biosynthesis protein TtcA
2934223461	8556.3	-2.702	0.208	-10.604	0	0	ASV1ASV2-vs-ASV1	dn	Pseudomonas	Ga0508010_10_164541_165143	hypothetical protein
2934223462	531.573	-1.763	0.17	-7.441	0	0	ASV1ASV2-vs-ASV1	dn	Pseudomonas	Ga0508010_10_165329_165823	SprT protein
2934223463	687.22	-1.83	0.164	-8.09	0	0	ASV1ASV2-vs-ASV1	dn	Pseudomonas	Ga0508010_10_165943_167124	alpha-methylacyl-CoA racemase
2934223464	1021.06	-1.535	0.176	-5.889	0	0	ASV1ASV2-vs-ASV1	dn	Pseudomonas	Ga0508010_10_167269_168603	aerobic C4-dicarboxylate transport protein
2934223465	864.459	-1.171	0.158	-4.255	0	0	ASV1ASV2-vs-ASV1	dn	Pseudomonas	Ga0508010_10_168939_169937	AraC-like DNA-binding protein
2934223468	653.015	-1.588	0.225	-4.839	0	0	ASV1ASV2-vs-ASV1	dn	Pseudomonas	Ga0508010_10_172357_173148	dienelactone hydrolase
2934223472	5574.67	1.187	0.14	4.899	0	0	ASV1ASV2-vs-ASV1	up	Pseudomonas	Ga0508010_10_177170_180064	ribonucleoside-diphosphate reductase alpha chain
2934223481	1278.1	-1.381	0.147	-5.982	0	0	ASV1ASV2-vs-ASV1	dn	Pseudomonas	Ga0508010_10_186826_187293	flagella synthesis protein FlgN
2934223484	534.723	-1.239	0.159	-4.645	0	0	ASV1ASV2-vs-ASV1	dn	Pseudomonas	Ga0508010_10_189653_190996	glutamine synthetase
2934223487	489.196	-1.394	0.2	-4.461	0	0	ASV1ASV2-vs-ASV1	dn	Pseudomonas	Ga0508010_10_193883_194446	hypothetical protein
2934223491	131.606	-1.943	0.249	-5.788	0	0	ASV1ASV2-vs-ASV1	dn	Pseudomonas	Ga0508010_10_196238_196729	hypothetical protein
2934223493	55.213	1.768	0.313	4.053	0	0	ASV1ASV2-vs-ASV1	up	Pseudomonas	Ga0508010_11_1066_1584	hypothetical protein
2934223494	73.664	1.964	0.285	5.139	0	0	ASV1ASV2-vs-ASV1	up	Pseudomonas	Ga0508010_11_1596_2861	putative ABC transport system permease protein
2934223495	56.434	2.102	0.332	4.82	0	0	ASV1ASV2-vs-ASV1	up	Pseudomonas	Ga0508010_11_2863_3573	putative ABC transport system ATP-binding protein
2934223496	294.539	1.615	0.242	4.616	0	0	ASV1ASV2-vs-ASV1	up	Pseudomonas	Ga0508010_11_3707_4324	hypothetical protein
2934223499	167.092	-1.211	0.204	-3.484	0	0.002	ASV1ASV2-vs-ASV1	dn	Pseudomonas	Ga0508010_11_5885_6541	predicted nicotinamide N-methyase
2934223501	77.123	3.214	0.315	8.622	0	0	ASV1ASV2-vs-ASV1	up	Pseudomonas	Ga0508010_11_7128_7592	transcriptional repressor NrdR
2934223502	123.926	3.502	0.284	10.553	0	0	ASV1ASV2-vs-ASV1	up	Pseudomonas	Ga0508010_11_7589_8722	diaminohydroxyphosphoribosylaminopyrimidine deaminase/5-amino-6-(5-phosphoribosylamino)uracil reductase
2934223503	726.44	1.884	0.216	6.412	0	0	ASV1ASV2-vs-ASV1	up	Pseudomonas	Ga0508010_11_8771_9433	riboflavin synthase
2934223504	1082.46	1.884	0.164	8.434	0	0	ASV1ASV2-vs-ASV1	up	Pseudomonas	Ga0508010_11_9450_10541	3,4-dihydroxy 2-butanone 4-phosphate synthase/GTP cyclohydrolase II
2934223505	681.148	1.886	0.156	8.867	0	0	ASV1ASV2-vs-ASV1	up	Pseudomonas	Ga0508010_11_10633_11109	6,7-dimethyl-8-ribityllumazine synthase
2934223507	133.267	1.645	0.244	4.703	0	0	ASV1ASV2-vs-ASV1	up	Pseudomonas	Ga0508010_11_11630_12595	thiamine-monophosphate kinase
2934223512	26.759	1.489	0.403	2.454	0.014	0.038	ASV1ASV2-vs-ASV1	up	Pseudomonas	Ga0508010_11_15213_16010	vitamin B12 transport system substrate-binding protein
2934223513	798.576	2.693	0.162	13.502	0	0	ASV1ASV2-vs-ASV1	up	Pseudomonas	Ga0508010_11_16177_18075	1-deoxy-D-xylulose-5-phosphate synthase
2934223514	355.071	2.093	0.186	8.583	0	0	ASV1ASV2-vs-ASV1	up	Pseudomonas	Ga0508010_11_18186_19073	geranylgeranyl diphosphate synthase type II
2934223515	21.82	1.8	0.487	2.67	0.008	0.021	ASV1ASV2-vs-ASV1	up	Pseudomonas	Ga0508010_11_19070_19312	exodeoxyribonuclease VII small subunit
2934223523	715.531	-1.079	0.227	-2.55	0.011	0.029	ASV1ASV2-vs-ASV1	dn	Pseudomonas	Ga0508010_11_30916_31206	hypothetical protein
2934223537	2903.71	3.085	0.212	12.206	0	0	ASV1ASV2-vs-ASV1	up	Pseudomonas	Ga0508010_11_43907_44434	inorganic pyrophosphatase
2934223538	74.993	1.641	0.278	4.109	0	0	ASV1ASV2-vs-ASV1	up	Pseudomonas	Ga0508010_11_44546_45358	Mlc titration factor MtfA (ptsG expression regulator)
2934223539	480.467	1.41	0.17	5.34	0	0	ASV1ASV2-vs-ASV1	up	Pseudomonas	Ga0508010_11_45365_46021	membrane-associated protein
2934223541	533.702	-2.237	0.178	-9.771	0	0	ASV1ASV2-vs-ASV1	dn	Pseudomonas	Ga0508010_11_46897_47736	ethanolamine ammonia-lyase small subunit
2934223542	813.051	-1.81	0.17	-7.686	0	0	ASV1ASV2-vs-ASV1	dn	Pseudomonas	Ga0508010_11_47733_49127	ethanolamine ammonia-lyase large subunit
2934223543	390.624	-1.917	0.185	-7.665	0	0	ASV1ASV2-vs-ASV1	dn	Pseudomonas	Ga0508010_11_49327_50697	ethanolamine permease
2934223544	18975.2	-2.717	0.161	-13.787	0	0	ASV1ASV2-vs-ASV1	dn	Pseudomonas	Ga0508010_11_50975_52495	aldehyde dehydrogenase
2934223549	2085.15	-2.304	0.146	-12.359	0	0	ASV1ASV2-vs-ASV1	dn	Pseudomonas	Ga0508010_11_57519_58160	uncharacterized protein YbjT (DUF2867 family)
2934223550	420.485	1.44	0.206	4.554	0	0	ASV1ASV2-vs-ASV1	up	Pseudomonas	Ga0508010_11_58189_59907	hypothetical protein
2934223554	309.762	-1.844	0.183	-7.353	0	0	ASV1ASV2-vs-ASV1	dn	Pseudomonas	Ga0508010_11_61749_62339	Lon protease-like protein
2934223555	274.58	-1.14	0.195	-3.284	0.001	0.003	ASV1ASV2-vs-ASV1	dn	Pseudomonas	Ga0508010_11_62346_63662	membrane protein DedA with SNARE-associated domain
2934223557	985.281	1.928	0.15	9.495	0	0	ASV1ASV2-vs-ASV1	up	Pseudomonas	Ga0508010_11_64679_65950	glutamate-5-semialdehyde dehydrogenase
2934223558	435.728	2.286	0.225	7.942	0	0	ASV1ASV2-vs-ASV1	up	Pseudomonas	Ga0508010_11_65952_66641	nicotinate-nucleotide adenylyltransferase
2934223559	789.076	2.238	0.164	10.624	0	0	ASV1ASV2-vs-ASV1	up	Pseudomonas	Ga0508010_11_66713_67207	ribosome-associated protein
2934223560	57.712	3.022	0.36	7.015	0	0	ASV1ASV2-vs-ASV1	up	Pseudomonas	Ga0508010_11_67217_67684	23S rRNA (pseudouridine1915-N3)-methyltransferase
2934223561	158.793	1.926	0.228	6.262	0	0	ASV1ASV2-vs-ASV1	up	Pseudomonas	Ga0508010_11_67697_69592	penicillin-binding protein 2
2934223562	82.024	2.632	0.291	7.316	0	0	ASV1ASV2-vs-ASV1	up	Pseudomonas	Ga0508010_11_69582_70727	rod shape determining protein RodA
2934223565	2069.7	1.118	0.142	4.348	0	0	ASV1ASV2-vs-ASV1	up	Pseudomonas	Ga0508010_11_72959_74116	D-alanyl-D-alanine carboxypeptidase (penicillin-binding protein 5/6)
2934223567	198.63	1.482	0.224	4.389	0	0	ASV1ASV2-vs-ASV1	up	Pseudomonas	Ga0508010_11_74475_75122	lipoyl(octanoyl) transferase
2934223570	458.669	1.414	0.188	4.857	0	0	ASV1ASV2-vs-ASV1	up	Pseudomonas	Ga0508010_11_77403_78725	membrane-bound lytic murein transglycosylase B
2934223572	247.255	2.721	0.208	10.7	0	0	ASV1ASV2-vs-ASV1	up	Pseudomonas	Ga0508010_11_79137_80174	DNA polymerase-3 subunit delta
2934223573	377.22	2.555	0.201	10.229	0	0	ASV1ASV2-vs-ASV1	up	Pseudomonas	Ga0508010_11_80214_80819	LPS-assembly lipoprotein
2934223574	2407.12	2.785	0.156	14.631	0	0	ASV1ASV2-vs-ASV1	up	Pseudomonas	Ga0508010_11_80909_83515	leucyl-tRNA synthetase
2934223575	2039.79	-2.115	0.161	-10.045	0	0	ASV1ASV2-vs-ASV1	dn	Pseudomonas	Ga0508010_11_83775_84098	hypothetical protein
2934223581	397.287	2.293	0.194	9.257	0	0	ASV1ASV2-vs-ASV1	up	Pseudomonas	Ga0508010_11_89161_90537	tRNA-2-methylthio-N6-dimethylallyladenosine synthase
2934223584	595.949	1.287	0.213	3.702	0	0.001	ASV1ASV2-vs-ASV1	up	Pseudomonas	Ga0508010_11_91856_93139	glutamate-1-semialdehyde 2,1-aminomutase
2934223585	127.289	1.051	0.222	2.483	0.013	0.035	ASV1ASV2-vs-ASV1	up	Pseudomonas	Ga0508010_11_93171_93794	thiamine-phosphate pyrophosphorylase
2934223586	422.37	1.502	0.185	5.429	0	0	ASV1ASV2-vs-ASV1	up	Pseudomonas	Ga0508010_11_93813_94610	hydroxymethylpyrimidine/phosphomethylpyrimidine kinase
2934223588	729.404	-1.089	0.157	-3.746	0	0.001	ASV1ASV2-vs-ASV1	dn	Pseudomonas	Ga0508010_11_97397_99046	putative acyl-CoA dehydrogenase
2934223597	231.886	1.29	0.209	3.774	0	0.001	ASV1ASV2-vs-ASV1	up	Pseudomonas	Ga0508010_11_105379_107913	ATP-dependent helicase HrpB
2934223601	68.051	1.796	0.32	4.052	0	0	ASV1ASV2-vs-ASV1	up	Pseudomonas	Ga0508010_11_110990_111469	uncharacterized LabA/DUF88 family protein
2934223602	45.801	2.441	0.389	4.984	0	0	ASV1ASV2-vs-ASV1	up	Pseudomonas	Ga0508010_11_111492_112103	DNA polymerase-3 subunit epsilon
2934223605	81.16	2.215	0.274	6.261	0	0	ASV1ASV2-vs-ASV1	up	Pseudomonas	Ga0508010_11_114814_116055	uncharacterized flavoprotein (TIGR03862 family)
2934223606	142.14	1.293	0.231	3.433	0.001	0.002	ASV1ASV2-vs-ASV1	up	Pseudomonas	Ga0508010_11_116337_117257	acetoin utilization deacetylase AcuC-like enzyme
2934223610	176.91	-1.851	0.258	-5.235	0	0	ASV1ASV2-vs-ASV1	dn	Pseudomonas	Ga0508010_11_119593_120558	pimeloyl-ACP methyl ester carboxylesterase
2934223611	235.117	-1.323	0.193	-4.256	0	0	ASV1ASV2-vs-ASV1	dn	Pseudomonas	Ga0508010_11_120559_121467	predicted metalloprotease
2934223615	138.136	-2.106	0.252	-6.374	0	0	ASV1ASV2-vs-ASV1	dn	Pseudomonas	Ga0508010_11_124501_125556	predicted dehydrogenase
2934223616	53.582	-1.601	0.332	-3.316	0.001	0.003	ASV1ASV2-vs-ASV1	dn	Pseudomonas	Ga0508010_11_125559_126374	sugar phosphate isomerase/epimerase
2934223621	814.507	1.268	0.182	4.217	0	0	ASV1ASV2-vs-ASV1	up	Pseudomonas	Ga0508010_11_132982_133653	AcrR family transcriptional regulator
2934223625	278.153	-1.204	0.184	-3.827	0	0	ASV1ASV2-vs-ASV1	dn	Pseudomonas	Ga0508010_11_135776_138172	Cu+-exporting ATPase
2934223627	122.429	-1.027	0.222	-2.374	0.018	0.046	ASV1ASV2-vs-ASV1	dn	Pseudomonas	Ga0508010_11_139154_139351	copper chaperone
2934223629	266.753	-1.339	0.218	-3.847	0	0	ASV1ASV2-vs-ASV1	dn	Pseudomonas	Ga0508010_11_140641_140811	putative alpha-1,2-mannosidase
2934223633	114.681	-1.616	0.267	-4.186	0	0	ASV1ASV2-vs-ASV1	dn	Pseudomonas	Ga0508010_11_144205_145587	putative MFS transporter
2934223646	108.215	-1.094	0.238	-2.499	0.012	0.034	ASV1ASV2-vs-ASV1	dn	Pseudomonas	Ga0508010_12_4385_5284	DME family drug/metabolite transporter
2934223664	292.758	-1.181	0.183	-3.717	0	0.001	ASV1ASV2-vs-ASV1	dn	Pseudomonas	Ga0508010_12_22035_22418	mono/diheme cytochrome c family protein
2934223667	851.987	-1.19	0.167	-4.136	0	0	ASV1ASV2-vs-ASV1	dn	Pseudomonas	Ga0508010_12_23380_23817	hypothetical protein
2934223673	244.523	-1.046	0.184	-2.966	0.003	0.009	ASV1ASV2-vs-ASV1	dn	Pseudomonas	Ga0508010_12_27955_29256	Mn2+/Fe2+ NRAMP family transporter
2934223674	83.812	-1.556	0.268	-3.943	0	0	ASV1ASV2-vs-ASV1	dn	Pseudomonas	Ga0508010_12_29295_29945	exopolyphosphatase/pppGpp-phosphohydrolase
2934223675	286.849	-1.247	0.196	-3.815	0	0	ASV1ASV2-vs-ASV1	dn	Pseudomonas	Ga0508010_12_30039_30833	uncharacterized protein YraI
2934223676	166.231	-1.125	0.208	-3.003	0.003	0.008	ASV1ASV2-vs-ASV1	dn	Pseudomonas	Ga0508010_12_30912_32144	MFS family permease
2934223678	233.416	-1.109	0.185	-3.288	0.001	0.003	ASV1ASV2-vs-ASV1	dn	Pseudomonas	Ga0508010_12_33312_34700	two-component system heavy metal sensor histidine kinase CusS
2934223679	351.995	-1.323	0.204	-4.024	0	0	ASV1ASV2-vs-ASV1	dn	Pseudomonas	Ga0508010_12_34697_35368	two-component system copper resistance phosphate regulon response regulator CusR
2934223681	126.486	-2.139	0.252	-6.502	0	0	ASV1ASV2-vs-ASV1	dn	Pseudomonas	Ga0508010_12_35951_36265	muconolactone delta-isomerase
2934223682	88.113	-1.289	0.264	-2.995	0.003	0.008	ASV1ASV2-vs-ASV1	dn	Pseudomonas	Ga0508010_12_36283_37206	DNA-binding transcriptional LysR family regulator
2934223689	595.909	1.378	0.18	4.873	0	0	ASV1ASV2-vs-ASV1	up	Pseudomonas	Ga0508010_12_43746_45395	malate dehydrogenase (quinone)
2934223690	2425.97	-3.28	0.172	-16.198	0	0	ASV1ASV2-vs-ASV1	dn	Pseudomonas	Ga0508010_12_45899_46579	glutathione S-transferase
2934223692	259.285	-1.925	0.196	-7.288	0	0	ASV1ASV2-vs-ASV1	dn	Pseudomonas	Ga0508010_12_47739_48839	putrescine transport system substrate-binding protein
2934223693	562.029	-2.736	0.169	-13.237	0	0	ASV1ASV2-vs-ASV1	dn	Pseudomonas	Ga0508010_12_48948_49250	predicted small metal-binding protein
2934223697	1111.84	-1.049	0.153	-3.586	0	0.001	ASV1ASV2-vs-ASV1	dn	Pseudomonas	Ga0508010_12_53299_54927	TolB-like protein
2934223704	212.128	-1.39	0.2	-4.456	0	0	ASV1ASV2-vs-ASV1	dn	Pseudomonas	Ga0508010_12_60867_61865	2-desacetyl-2-hydroxyethyl bacteriochlorophyllide A dehydrogenase
2934223709	409.291	-1.577	0.171	-6.315	0	0	ASV1ASV2-vs-ASV1	dn	Pseudomonas	Ga0508010_12_65834_66811	predicted dienelactone hydrolase
2934223718	200.487	-2.078	0.237	-6.67	0	0	ASV1ASV2-vs-ASV1	dn	Pseudomonas	Ga0508010_12_71896_72636	uncharacterized protein with PIN domain/sulfur carrier protein ThiS
2934223719	203.792	-1.479	0.249	-3.93	0	0	ASV1ASV2-vs-ASV1	dn	Pseudomonas	Ga0508010_12_72818_73549	GntR family transcriptional regulator
2934223729	85.908	-2.018	0.314	-4.833	0	0	ASV1ASV2-vs-ASV1	dn	Pseudomonas	Ga0508010_12_83422_83862	hypothetical protein
2934223730	49.48	-1.77	0.366	-3.469	0.001	0.002	ASV1ASV2-vs-ASV1	dn	Pseudomonas	Ga0508010_12_84008_84346	hypothetical protein
2934223731	402.708	-3.066	0.26	-9.881	0	0	ASV1ASV2-vs-ASV1	dn	Pseudomonas	Ga0508010_12_84438_84737	hypothetical protein
2934223732	28.266	-1.779	0.446	-2.865	0.004	0.012	ASV1ASV2-vs-ASV1	dn	Pseudomonas	Ga0508010_12_84899_85873	type 1 fimbria pilin
2934223747	95.341	-1.55	0.254	-4.134	0	0	ASV1ASV2-vs-ASV1	dn	Pseudomonas	Ga0508010_12_102184_103641	succinate-semialdehyde dehydrogenase/glutarate-semialdehyde dehydrogenase
2934223748	120.264	-1.513	0.227	-4.462	0	0	ASV1ASV2-vs-ASV1	dn	Pseudomonas	Ga0508010_12_103668_104747	tartrate dehydrogenase/decarboxylase/D-malate dehydrogenase
2934223753	131.099	-1.064	0.229	-2.466	0.014	0.037	ASV1ASV2-vs-ASV1	dn	Pseudomonas	Ga0508010_12_108714_109115	hypothetical protein
2934223754	389.82	-2.815	0.196	-11.829	0	0	ASV1ASV2-vs-ASV1	dn	Pseudomonas	Ga0508010_12_109216_109521	hypothetical protein
2934223756	9039.83	-1.722	0.182	-6.707	0	0	ASV1ASV2-vs-ASV1	dn	Pseudomonas	Ga0508010_12_111008_111661	alkyl hydroperoxide reductase subunit AhpC
2934223759	201.236	1.016	0.216	2.396	0.017	0.044	ASV1ASV2-vs-ASV1	up	Pseudomonas	Ga0508010_12_112425_114428	octopine/nopaline transport system ATP-binding protein
2934223782	2620.84	-1.542	0.18	-5.797	0	0	ASV1ASV2-vs-ASV1	dn	Pseudomonas	Ga0508010_12_135882_136913	uncharacterized zinc-type alcohol dehydrogenase-like protein
2934223783	347.386	-2.846	0.209	-11.2	0	0	ASV1ASV2-vs-ASV1	dn	Pseudomonas	Ga0508010_12_137110_137511	uncharacterized protein YeaO (DUF488 family)
2934223784	704.029	-1.861	0.183	-7.417	0	0	ASV1ASV2-vs-ASV1	dn	Pseudomonas	Ga0508010_12_137523_138296	phosphatidylcholine synthase
2934223794	299.232	-1.266	0.226	-3.387	0.001	0.002	ASV1ASV2-vs-ASV1	dn	Pseudomonas	Ga0508010_12_145982_147028	SAM-dependent methyltransferase
2934223795	4067.16	-2.376	0.151	-12.436	0	0	ASV1ASV2-vs-ASV1	dn	Pseudomonas	Ga0508010_12_147573_148109	hypothetical protein
2934223797	370.571	-1.402	0.193	-4.681	0	0	ASV1ASV2-vs-ASV1	dn	Pseudomonas	Ga0508010_12_149636_150295	3-oxoacid CoA-transferase subunit B
2934223798	1013.75	-1.843	0.15	-8.963	0	0	ASV1ASV2-vs-ASV1	dn	Pseudomonas	Ga0508010_12_150332_151030	3-oxoacid CoA-transferase subunit A
2934223801	297.54	-1.141	0.177	-3.619	0	0.001	ASV1ASV2-vs-ASV1	dn	Pseudomonas	Ga0508010_13_1713_1976	hypothetical protein
2934223806	636.879	-3.168	0.199	-13.393	0	0	ASV1ASV2-vs-ASV1	dn	Pseudomonas	Ga0508010_13_6242_7186	glycine betaine/proline transport system substrate-binding protein
2934223811	496.581	-1.589	0.181	-6.011	0	0	ASV1ASV2-vs-ASV1	dn	Pseudomonas	Ga0508010_13_10695_11672	membrane dipeptidase
2934223812	74.196	-1.356	0.268	-3.193	0.001	0.004	ASV1ASV2-vs-ASV1	dn	Pseudomonas	Ga0508010_13_11752_12282	hypothetical protein
2934223827	2174.16	1.024	0.167	3.127	0.002	0.005	ASV1ASV2-vs-ASV1	up	Pseudomonas	Ga0508010_13_32463_33662	glutathione-independent formaldehyde dehydrogenase
2934223828	205.942	-2.096	0.204	-7.827	0	0	ASV1ASV2-vs-ASV1	dn	Pseudomonas	Ga0508010_13_33829_34503	anti-sigma-K factor RskA
2934223829	712.382	-1.923	0.169	-8.433	0	0	ASV1ASV2-vs-ASV1	dn	Pseudomonas	Ga0508010_13_34500_35132	RNA polymerase sigma factor (sigma-70 family)
2934223833	71.539	2.119	0.305	5.316	0	0	ASV1ASV2-vs-ASV1	up	Pseudomonas	Ga0508010_13_37302_38231	1-acyl-sn-glycerol-3-phosphate acyltransferase
2934223834	125.718	1.417	0.219	4.179	0	0	ASV1ASV2-vs-ASV1	up	Pseudomonas	Ga0508010_13_38308_38898	hypothetical protein
2934223835	59.815	2.039	0.336	4.586	0	0	ASV1ASV2-vs-ASV1	up	Pseudomonas	Ga0508010_13_38958_39638	two-component system catabolic regulation response regulator CreB
2934223836	67.458	1.31	0.301	2.694	0.007	0.02	ASV1ASV2-vs-ASV1	up	Pseudomonas	Ga0508010_13_39638_41059	two-component system sensor histidine kinase CreC
2934223841	147.171	-1.09	0.23	-2.564	0.01	0.028	ASV1ASV2-vs-ASV1	dn	Pseudomonas	Ga0508010_13_46382_46828	two-component system OmpR family response regulator
2934223842	7790.28	1.877	0.161	8.573	0	0	ASV1ASV2-vs-ASV1	up	Pseudomonas	Ga0508010_13_46911_49088	malate synthase
2934223843	1379.02	-2.089	0.163	-9.728	0	0	ASV1ASV2-vs-ASV1	dn	Pseudomonas	Ga0508010_13_49563_50081	glycine cleavage system regulatory protein
2934223844	479.81	-1.109	0.159	-3.825	0	0	ASV1ASV2-vs-ASV1	dn	Pseudomonas	Ga0508010_13_50306_51193	chloramphenicol-sensitive protein RarD
2934223848	121.205	-1.603	0.264	-4.173	0	0	ASV1ASV2-vs-ASV1	dn	Pseudomonas	Ga0508010_13_55341_56081	ComF family protein
2934223851	226.725	-1.811	0.218	-6.014	0	0	ASV1ASV2-vs-ASV1	dn	Pseudomonas	Ga0508010_13_58555_59286	pimeloyl-[acyl-carrier protein] methyl ester esterase
2934223852	182.076	-2.792	0.246	-9.312	0	0	ASV1ASV2-vs-ASV1	dn	Pseudomonas	Ga0508010_13_59279_60091	malonyl-CoA O-methyltransferase
2934223853	91.859	-1.423	0.258	-3.583	0	0.001	ASV1ASV2-vs-ASV1	dn	Pseudomonas	Ga0508010_13_60088_60768	dethiobiotin synthetase
2934223863	455.12	-1.165	0.172	-3.871	0	0	ASV1ASV2-vs-ASV1	dn	Pseudomonas	Ga0508010_13_71124_72956	dipeptidyl aminopeptidase/acylaminoacyl peptidase
2934223864	208.046	-1.716	0.197	-6.176	0	0	ASV1ASV2-vs-ASV1	dn	Pseudomonas	Ga0508010_13_72922_74097	pyrroloquinoline quinone biosynthesis protein E
2934223867	299.619	-1.108	0.174	-3.486	0	0.002	ASV1ASV2-vs-ASV1	dn	Pseudomonas	Ga0508010_13_75221_76132	pyrroloquinoline quinone biosynthesis protein B
2934223869	228.343	-1.274	0.186	-4.159	0	0	ASV1ASV2-vs-ASV1	dn	Pseudomonas	Ga0508010_13_78957_79757	predicted amidohydrolase
2934223870	998.26	-1.391	0.158	-5.649	0	0	ASV1ASV2-vs-ASV1	dn	Pseudomonas	Ga0508010_13_79770_81452	monoamine oxidase
2934223874	76.857	2.057	0.283	5.504	0	0	ASV1ASV2-vs-ASV1	up	Pseudomonas	Ga0508010_13_84313_84792	hypothetical protein
2934223876	3088.4	-2.631	0.175	-12.183	0	0	ASV1ASV2-vs-ASV1	dn	Pseudomonas	Ga0508010_13_85231_88974	diguanylate cyclase (GGDEF)-like protein/PAS domain S-box-containing protein
2934223879	815.525	3.859	0.176	19.035	0	0	ASV1ASV2-vs-ASV1	up	Pseudomonas	Ga0508010_13_93463_93678	small subunit ribosomal protein S21
2934223880	292.934	2.007	0.238	6.334	0	0	ASV1ASV2-vs-ASV1	up	Pseudomonas	Ga0508010_13_93878_94903	N6-L-threonylcarbamoyladenine synthase
2934223881	194.011	1.156	0.195	3.365	0.001	0.002	ASV1ASV2-vs-ASV1	up	Pseudomonas	Ga0508010_13_94940_95509	glycerol-3-phosphate acyltransferase PlsY
2934223885	13735	-2.563	0.13	-15.891	0	0	ASV1ASV2-vs-ASV1	dn	Pseudomonas	Ga0508010_13_97776_99338	stage V sporulation protein R
2934223886	10926.2	-2.751	0.132	-17.027	0	0	ASV1ASV2-vs-ASV1	dn	Pseudomonas	Ga0508010_13_99335_100606	uncharacterized sporulation protein YeaH/YhbH (DUF444 family)
2934223887	25265.3	-2.434	0.132	-14.69	0	0	ASV1ASV2-vs-ASV1	dn	Pseudomonas	Ga0508010_13_100814_102736	serine protein kinase
2934223891	302.082	2.177	0.197	8.528	0	0	ASV1ASV2-vs-ASV1	up	Pseudomonas	Ga0508010_13_104772_105590	16S rRNA (adenine1518-N6/adenine1519-N6)-dimethyltransferase
2934223892	309.598	2.814	0.22	10.509	0	0	ASV1ASV2-vs-ASV1	up	Pseudomonas	Ga0508010_13_105587_106576	4-hydroxythreonine-4-phosphate dehydrogenase
2934223893	1177.53	2.836	0.176	13.285	0	0	ASV1ASV2-vs-ASV1	up	Pseudomonas	Ga0508010_13_106573_107895	peptidyl-prolyl cis-trans isomerase SurA
2934223894	5205.23	1.939	0.165	8.717	0	0	ASV1ASV2-vs-ASV1	up	Pseudomonas	Ga0508010_13_107870_110671	LPS-assembly protein
2934223901	1552.26	-1.908	0.158	-8.889	0	0	ASV1ASV2-vs-ASV1	dn	Pseudomonas	Ga0508010_13_117872_118996	putative spermidine/putrescine transport system ATP-binding protein
2934223902	5783.94	-1.94	0.158	-9.135	0	0	ASV1ASV2-vs-ASV1	dn	Pseudomonas	Ga0508010_13_119045_120085	putative spermidine/putrescine transport system substrate-binding protein
2934223903	453.413	-1.413	0.165	-5.523	0	0	ASV1ASV2-vs-ASV1	dn	Pseudomonas	Ga0508010_13_120276_121523	putative spermidine/putrescine transport system permease protein
2934223904	341.614	-1.276	0.18	-4.315	0	0	ASV1ASV2-vs-ASV1	dn	Pseudomonas	Ga0508010_13_121537_122361	putative spermidine/putrescine transport system permease protein
2934223908	1672.78	2.532	0.14	14.541	0	0	ASV1ASV2-vs-ASV1	up	Pseudomonas	Ga0508010_13_125366_126847	anthranilate synthase component 1
2934223909	8608.83	-1.993	0.138	-10.833	0	0	ASV1ASV2-vs-ASV1	dn	Pseudomonas	Ga0508010_13_127030_128940	outer membrane lipase/esterase
2934223911	429.926	2.267	0.169	10.434	0	0	ASV1ASV2-vs-ASV1	up	Pseudomonas	Ga0508010_13_129943_130992	anthranilate phosphoribosyltransferase
2934223912	326.192	2.284	0.174	10.275	0	0	ASV1ASV2-vs-ASV1	up	Pseudomonas	Ga0508010_13_130989_131825	indole-3-glycerol phosphate synthase
2934223915	203.515	1.831	0.204	6.514	0	0	ASV1ASV2-vs-ASV1	up	Pseudomonas	Ga0508010_13_133472_133894	putative redox protein
2934223920	869.776	-1.016	0.147	-3.522	0	0.001	ASV1ASV2-vs-ASV1	dn	Pseudomonas	Ga0508010_13_137177_138097	uncharacterized membrane protein YhaH (DUF805 family)
2934223921	1762.59	-1.021	0.171	-3.044	0.002	0.007	ASV1ASV2-vs-ASV1	dn	Pseudomonas	Ga0508010_13_138179_139147	nitronate monooxygenase
2934223923	1170.76	2.315	0.191	9.509	0	0	ASV1ASV2-vs-ASV1	up	Pseudomonas	Ga0508010_13_139749_140783	N-acetyl-gamma-glutamyl-phosphate reductase
2934223925	472.898	1.278	0.18	4.325	0	0	ASV1ASV2-vs-ASV1	up	Pseudomonas	Ga0508010_13_141370_142461	anhydro-N-acetylmuramic acid kinase
2934223928	13.21	2.964	0.671	3.673	0	0.001	ASV1ASV2-vs-ASV1	up	Pseudomonas	Ga0508010_13_145285_145458	hypothetical protein
2934223929	320.566	-1.519	0.195	-5.231	0	0	ASV1ASV2-vs-ASV1	dn	Pseudomonas	Ga0508010_14_146_376	hypothetical protein
2934223932	203.708	-1.709	0.199	-6.069	0	0	ASV1ASV2-vs-ASV1	dn	Pseudomonas	Ga0508010_14_2780_4171	hypothetical protein
2934223933	449.227	3.02	0.207	12.15	0	0	ASV1ASV2-vs-ASV1	up	Pseudomonas	Ga0508010_14_4432_6015	peptide chain release factor 3
2934223939	2456.08	1.956	0.213	6.847	0	0	ASV1ASV2-vs-ASV1	up	Pseudomonas	Ga0508010_14_10322_11485	ornithine decarboxylase
2934223940	23.735	3.57	0.554	5.54	0	0	ASV1ASV2-vs-ASV1	up	Pseudomonas	Ga0508010_14_11645_12412	TPR repeat protein
2934223941	54.532	2.439	0.337	5.758	0	0	ASV1ASV2-vs-ASV1	up	Pseudomonas	Ga0508010_14_12415_13095	PKHD-type hydroxylase
2934223942	83.23	2.123	0.289	5.619	0	0	ASV1ASV2-vs-ASV1	up	Pseudomonas	Ga0508010_14_13302_15632	catecholate siderophore receptor
2934223943	113.482	1.584	0.239	4.526	0	0	ASV1ASV2-vs-ASV1	up	Pseudomonas	Ga0508010_14_15761_18310	sulfite reductase (NADPH) flavoprotein alpha-component
2934223945	228.18	-1.587	0.186	-5.832	0	0	ASV1ASV2-vs-ASV1	dn	Pseudomonas	Ga0508010_14_19120_20661	alkaline phosphatase D
2934223946	684.396	-1.098	0.17	-3.519	0	0.001	ASV1ASV2-vs-ASV1	dn	Pseudomonas	Ga0508010_14_20803_22542	PTS system fructose-specific IIC component
2934223947	180.911	-1.211	0.205	-3.478	0.001	0.002	ASV1ASV2-vs-ASV1	dn	Pseudomonas	Ga0508010_14_22554_23495	1-phosphofructokinase
2934223948	1262.19	-1.104	0.171	-3.528	0	0.001	ASV1ASV2-vs-ASV1	dn	Pseudomonas	Ga0508010_14_23495_26356	phosphoenolpyruvate-protein phosphotransferase
2934223955	1023.77	1.075	0.151	3.807	0	0	ASV1ASV2-vs-ASV1	up	Pseudomonas	Ga0508010_14_33738_34586	nicotinate-nucleotide pyrophosphorylase (carboxylating)
2934223957	959.803	-1.518	0.149	-6.837	0	0	ASV1ASV2-vs-ASV1	dn	Pseudomonas	Ga0508010_14_35233_35739	chromosome segregation ATPase
2934223959	4365.53	2.719	0.155	14.325	0	0	ASV1ASV2-vs-ASV1	up	Pseudomonas	Ga0508010_14_35950_38055	polyribonucleotide nucleotidyltransferase
2934223960	1157.27	3.217	0.157	17.296	0	0	ASV1ASV2-vs-ASV1	up	Pseudomonas	Ga0508010_14_38252_38521	small subunit ribosomal protein S15
2934223962	742.109	2.336	0.185	9.916	0	0	ASV1ASV2-vs-ASV1	up	Pseudomonas	Ga0508010_14_38639_39556	tRNA pseudouridine55 synthase
2934223963	162.084	2.971	0.25	9.872	0	0	ASV1ASV2-vs-ASV1	up	Pseudomonas	Ga0508010_14_39560_39961	ribosome-binding factor A
2934223964	3027.89	2.476	0.149	13.237	0	0	ASV1ASV2-vs-ASV1	up	Pseudomonas	Ga0508010_14_40121_42637	translation initiation factor IF-2
2934223965	2459.12	2.519	0.161	12.571	0	0	ASV1ASV2-vs-ASV1	up	Pseudomonas	Ga0508010_14_42664_44145	N utilization substance protein A
2934223966	485.789	2.699	0.18	12.234	0	0	ASV1ASV2-vs-ASV1	up	Pseudomonas	Ga0508010_14_44193_44714	ribosome maturation factor RimP
2934223970	446.289	2.366	0.22	8.491	0	0	ASV1ASV2-vs-ASV1	up	Pseudomonas	Ga0508010_14_45460_46215	triosephosphate isomerase
2934223975	519.933	1.675	0.165	7.11	0	0	ASV1ASV2-vs-ASV1	up	Pseudomonas	Ga0508010_14_51331_51639	RNA-binding protein
2934223976	22.145	2.149	0.488	3.379	0.001	0.002	ASV1ASV2-vs-ASV1	up	Pseudomonas	Ga0508010_14_51649_52053	hypothetical protein
2934223977	1138.47	2.21	0.15	11.389	0	0	ASV1ASV2-vs-ASV1	up	Pseudomonas	Ga0508010_14_52082_52558	transcription elongation factor GreA
2934223978	5637.75	1.513	0.141	7.19	0	0	ASV1ASV2-vs-ASV1	up	Pseudomonas	Ga0508010_14_52555_55776	carbamoyl-phosphate synthase large subunit
2934223979	2623	1.461	0.148	6.489	0	0	ASV1ASV2-vs-ASV1	up	Pseudomonas	Ga0508010_14_55916_57052	carbamoyl-phosphate synthase small subunit
2934223981	318.954	1.062	0.185	3.03	0.002	0.007	ASV1ASV2-vs-ASV1	up	Pseudomonas	Ga0508010_14_57311_58117	4-hydroxy-tetrahydrodipicolinate reductase
2934223982	308.641	1.848	0.218	6.181	0	0	ASV1ASV2-vs-ASV1	up	Pseudomonas	Ga0508010_14_58128_59252	molecular chaperone DnaJ
2934223992	207.303	2.174	0.211	7.934	0	0	ASV1ASV2-vs-ASV1	up	Pseudomonas	Ga0508010_14_67519_68001	SsrA-binding protein
2934223995	215.095	-1.104	0.207	-2.912	0.004	0.011	ASV1ASV2-vs-ASV1	dn	Pseudomonas	Ga0508010_14_71025_71849	L-lactate dehydrogenase complex protein LldE
2934223996	265.013	-1.115	0.176	-3.501	0	0.002	ASV1ASV2-vs-ASV1	dn	Pseudomonas	Ga0508010_14_71846_73300	L-lactate dehydrogenase complex protein LldF
2934223998	437.108	-1.269	0.164	-4.697	0	0	ASV1ASV2-vs-ASV1	dn	Pseudomonas	Ga0508010_14_73968_76778	D-lactate dehydrogenase
2934224008	27.868	-1.635	0.412	-2.758	0.006	0.017	ASV1ASV2-vs-ASV1	dn	Pseudomonas	Ga0508010_14_86337_86555	hypothetical protein
2934224014	53.511	-1.575	0.332	-3.233	0.001	0.004	ASV1ASV2-vs-ASV1	dn	Pseudomonas	Ga0508010_14_89654_90469	uncharacterized membrane protein YedE/YeeE
2934224015	1022.55	-1.539	0.144	-7.231	0	0	ASV1ASV2-vs-ASV1	dn	Pseudomonas	Ga0508010_14_90701_92110	uncharacterized protein (DUF2252 family)
2934224016	902.018	1.288	0.141	5.567	0	0	ASV1ASV2-vs-ASV1	up	Pseudomonas	Ga0508010_14_92182_93732	4-amino-4-deoxy-L-arabinose transferase-like glycosyltransferase
2934224024	1001.79	-1.192	0.151	-4.579	0	0	ASV1ASV2-vs-ASV1	dn	Pseudomonas	Ga0508010_14_102231_103142	DNA-binding transcriptional LysR family regulator
2934224027	95.152	-2.007	0.269	-5.593	0	0	ASV1ASV2-vs-ASV1	dn	Pseudomonas	Ga0508010_14_104329_105741	AAT family amino acid transporter
2934224028	515.391	-4.681	0.649	-6.439	0	0	ASV1ASV2-vs-ASV1	dn	Pseudomonas	Ga0508010_14_105948_107198	kynureninase
2934224034	654.761	1.399	0.2	4.497	0	0	ASV1ASV2-vs-ASV1	up	Pseudomonas	Ga0508010_14_112348_113748	aromatic amino acid transport protein AroP
2934224035	1337.33	-2.279	0.177	-10.03	0	0	ASV1ASV2-vs-ASV1	dn	Pseudomonas	Ga0508010_14_113912_114781	tryptophan 2,3-dioxygenase
2934224036	356.754	-2.385	0.181	-10.402	0	0	ASV1ASV2-vs-ASV1	dn	Pseudomonas	Ga0508010_14_114778_115443	arylformamidase
2934224038	534.115	-2.504	0.192	-10.435	0	0	ASV1ASV2-vs-ASV1	dn	Pseudomonas	Ga0508010_14_116205_117089	3-hydroxyisobutyrate dehydrogenase
2934224039	657.187	-1.416	0.164	-5.596	0	0	ASV1ASV2-vs-ASV1	dn	Pseudomonas	Ga0508010_14_117100_118623	malonate-semialdehyde dehydrogenase (acetylating)/methylmalonate-semialdehyde dehydrogenase
2934224043	536.659	-1.272	0.208	-3.712	0	0.001	ASV1ASV2-vs-ASV1	dn	Pseudomonas	Ga0508010_14_121045_122313	diguanylate cyclase (GGDEF)-like protein
2934224045	77.825	-1.472	0.268	-3.623	0	0.001	ASV1ASV2-vs-ASV1	dn	Pseudomonas	Ga0508010_14_123236_124087	sugar phosphate isomerase/epimerase
2934224046	196.56	-2.265	0.224	-7.889	0	0	ASV1ASV2-vs-ASV1	dn	Pseudomonas	Ga0508010_14_124100_125158	isopenicillin N synthase-like dioxygenase
2934224047	443.591	-2.075	0.173	-9.086	0	0	ASV1ASV2-vs-ASV1	dn	Pseudomonas	Ga0508010_14_125201_126001	polar amino acid transport system substrate-binding protein
2934224048	441.088	-2.237	0.175	-9.943	0	0	ASV1ASV2-vs-ASV1	dn	Pseudomonas	Ga0508010_14_126101_127639	polar amino acid transport system permease protein
2934224063	609.562	-1.027	0.168	-3.142	0.002	0.005	ASV1ASV2-vs-ASV1	dn	Pseudomonas	Ga0508010_15_9530_10966	cytochrome d ubiquinol oxidase subunit I
2934224064	590.016	-1.509	0.189	-5.336	0	0	ASV1ASV2-vs-ASV1	dn	Pseudomonas	Ga0508010_15_10970_11977	cytochrome d ubiquinol oxidase subunit II
2934224065	181.03	-2.089	0.241	-6.594	0	0	ASV1ASV2-vs-ASV1	dn	Pseudomonas	Ga0508010_15_12035_12202	hypothetical protein
2934224066	143.635	1.258	0.21	3.601	0	0.001	ASV1ASV2-vs-ASV1	up	Pseudomonas	Ga0508010_15_12287_13411	23S rRNA (guanine1835-N2)-methyltransferase
2934224067	950.822	-2.931	0.208	-11.681	0	0	ASV1ASV2-vs-ASV1	dn	Pseudomonas	Ga0508010_15_13616_14332	DNA-binding CsgD family transcriptional regulator
2934224070	406.99	-1.663	0.178	-6.535	0	0	ASV1ASV2-vs-ASV1	dn	Pseudomonas	Ga0508010_15_16198_17739	catalase
2934224072	222.617	1.694	0.194	6.165	0	0	ASV1ASV2-vs-ASV1	up	Pseudomonas	Ga0508010_15_18403_19770	DNA repair protein RadA/Sms
2934224073	474.529	-1.607	0.172	-6.436	0	0	ASV1ASV2-vs-ASV1	dn	Pseudomonas	Ga0508010_15_19805_20185	hypothetical protein
2934224075	55.706	-1.351	0.313	-2.72	0.007	0.018	ASV1ASV2-vs-ASV1	dn	Pseudomonas	Ga0508010_15_22473_22670	uncharacterized short protein YbdD (DUF466 family)
2934224080	2894.55	2.474	0.22	8.979	0	0	ASV1ASV2-vs-ASV1	up	Pseudomonas	Ga0508010_15_27070_28323	glycine hydroxymethyltransferase
2934224081	658.645	1.898	0.163	8.586	0	0	ASV1ASV2-vs-ASV1	up	Pseudomonas	Ga0508010_15_28562_32410	diguanylate cyclase (GGDEF)-like protein/PAS domain S-box-containing protein
2934224082	2006.24	2.626	0.153	13.936	0	0	ASV1ASV2-vs-ASV1	up	Pseudomonas	Ga0508010_15_32696_34360	sulfate-transporting ATPase
2934224083	430.111	-2.058	0.205	-7.609	0	0	ASV1ASV2-vs-ASV1	dn	Pseudomonas	Ga0508010_15_34437_34928	transcription elongation factor GreB
2934224084	408.678	-1.662	0.206	-5.63	0	0	ASV1ASV2-vs-ASV1	dn	Pseudomonas	Ga0508010_15_35046_35351	isochorismate pyruvate lyase
2934224086	24362.5	-3.701	0.159	-20.073	0	0	ASV1ASV2-vs-ASV1	dn	Pseudomonas	Ga0508010_15_37364_37852	transcription elongation factor
2934224088	150.395	-1.458	0.219	-4.38	0	0	ASV1ASV2-vs-ASV1	dn	Pseudomonas	Ga0508010_15_40847_41188	hypothetical protein
2934224089	3010.97	-1.756	0.156	-8.054	0	0	ASV1ASV2-vs-ASV1	dn	Pseudomonas	Ga0508010_15_41192_43021	hypothetical protein
2934224090	93.589	2.446	0.294	6.619	0	0	ASV1ASV2-vs-ASV1	up	Pseudomonas	Ga0508010_15_43183_43671	uncharacterized protein (TIGR00645 family)
2934224091	184.663	-1.518	0.239	-4.264	0	0	ASV1ASV2-vs-ASV1	dn	Pseudomonas	Ga0508010_15_43882_44175	hypothetical protein
2934224092	758.412	2.256	0.186	9.44	0	0	ASV1ASV2-vs-ASV1	up	Pseudomonas	Ga0508010_15_44303_44920	FKBP-type peptidyl-prolyl cis-trans isomerase FklB
2934224095	1008.56	1.88	0.18	7.684	0	0	ASV1ASV2-vs-ASV1	up	Pseudomonas	Ga0508010_15_45987_46955	octaprenyl-diphosphate synthase
2934224096	1104.88	3.531	0.2	15.124	0	0	ASV1ASV2-vs-ASV1	up	Pseudomonas	Ga0508010_15_47196_47510	large subunit ribosomal protein L21
2934224097	250.332	4.16	0.234	15.637	0	0	ASV1ASV2-vs-ASV1	up	Pseudomonas	Ga0508010_15_47546_47803	large subunit ribosomal protein L27
2934224098	555.365	3.424	0.194	15.074	0	0	ASV1ASV2-vs-ASV1	up	Pseudomonas	Ga0508010_15_47999_49222	GTP-binding protein
2934224100	243.484	1.086	0.189	3.096	0.002	0.006	ASV1ASV2-vs-ASV1	up	Pseudomonas	Ga0508010_15_50476_50940	CreA protein
2934224101	1277.34	3.609	0.201	15.454	0	0	ASV1ASV2-vs-ASV1	up	Pseudomonas	Ga0508010_15_51123_51398	small subunit ribosomal protein S20
2934224102	133.511	1.461	0.241	3.989	0	0	ASV1ASV2-vs-ASV1	up	Pseudomonas	Ga0508010_15_51650_53188	putative peptidoglycan lipid II flippase
2934224103	344.395	2.005	0.201	7.486	0	0	ASV1ASV2-vs-ASV1	up	Pseudomonas	Ga0508010_15_53318_54256	riboflavin kinase/FMN adenylyltransferase
2934224104	2307.72	1.572	0.138	7.77	0	0	ASV1ASV2-vs-ASV1	up	Pseudomonas	Ga0508010_15_54270_57101	isoleucyl-tRNA synthetase
2934224105	136.269	2.421	0.238	8.058	0	0	ASV1ASV2-vs-ASV1	up	Pseudomonas	Ga0508010_15_57094_57606	signal peptidase II
2934224107	694.035	1.502	0.16	6.255	0	0	ASV1ASV2-vs-ASV1	up	Pseudomonas	Ga0508010_15_58215_59162	4-hydroxy-3-methylbut-2-enyl diphosphate reductase
2934224108	153.677	-3.117	0.306	-8.563	0	0	ASV1ASV2-vs-ASV1	dn	Pseudomonas	Ga0508010_15_59139_59687	type IV fimbrial biogenesis protein FimT
2934224109	145.05	-1.296	0.254	-3.131	0.002	0.005	ASV1ASV2-vs-ASV1	dn	Pseudomonas	Ga0508010_15_59811_60284	type IV fimbrial biogenesis protein FimU
2934224110	119.322	-2.432	0.291	-6.646	0	0	ASV1ASV2-vs-ASV1	dn	Pseudomonas	Ga0508010_15_60281_60727	type IV pilus assembly protein PilV
2934224111	95.481	-1.995	0.285	-5.24	0	0	ASV1ASV2-vs-ASV1	dn	Pseudomonas	Ga0508010_15_60724_61434	type IV pilus assembly protein PilW
2934224113	643.745	-1.896	0.2	-6.967	0	0	ASV1ASV2-vs-ASV1	dn	Pseudomonas	Ga0508010_15_61912_65073	type IV pilus assembly protein PilY1
2934224114	197.985	-1.469	0.208	-4.663	0	0	ASV1ASV2-vs-ASV1	dn	Pseudomonas	Ga0508010_15_65089_65490	type IV pilus assembly protein PilE
2934224116	491.403	-2.164	0.174	-9.565	0	0	ASV1ASV2-vs-ASV1	dn	Pseudomonas	Ga0508010_15_66667_68013	two-component system response regulator PilR (NtrC family)
2934224119	1617.61	1.722	0.153	7.979	0	0	ASV1ASV2-vs-ASV1	up	Pseudomonas	Ga0508010_15_69994_71010	outer membrane protein assembly factor BamD
2934224120	524.624	1.912	0.186	7.586	0	0	ASV1ASV2-vs-ASV1	up	Pseudomonas	Ga0508010_15_71163_72125	23S rRNA pseudouridine1911/1915/1917 synthase
2934224121	58.126	1.679	0.294	4.004	0	0	ASV1ASV2-vs-ASV1	up	Pseudomonas	Ga0508010_15_72122_72847	YfiH family protein
2934224122	3248.23	-1.207	0.163	-4.328	0	0	ASV1ASV2-vs-ASV1	dn	Pseudomonas	Ga0508010_15_72977_75541	ATP-dependent Clp protease ATP-binding subunit ClpB
2934224130	265.98	-1.6	0.231	-4.77	0	0	ASV1ASV2-vs-ASV1	dn	Pseudomonas	Ga0508010_15_79772_80398	hypothetical protein
2934224138	77.301	-1.768	0.332	-3.82	0	0	ASV1ASV2-vs-ASV1	dn	Pseudomonas	Ga0508010_15_86644_86844	endogenous inhibitor of DNA gyrase (YacG/DUF329 family)
2934224141	551.224	-1.767	0.173	-7.333	0	0	ASV1ASV2-vs-ASV1	dn	Pseudomonas	Ga0508010_15_88336_89553	type IV pilus assembly protein PilC
2934224142	3541.04	-2.02	0.169	-9	0	0	ASV1ASV2-vs-ASV1	dn	Pseudomonas	Ga0508010_15_89557_91257	type IV pilus assembly protein PilB
2934224143	7841.81	-2.391	0.176	-10.752	0	0	ASV1ASV2-vs-ASV1	dn	Pseudomonas	Ga0508010_15_91484_91894	type IV pilus assembly protein PilA
2934224144	2965.44	-1.802	0.147	-8.874	0	0	ASV1ASV2-vs-ASV1	dn	Pseudomonas	Ga0508010_15_92172_92528	hyperosmotically inducible protein
2934224145	70.697	-1.699	0.31	-3.87	0	0	ASV1ASV2-vs-ASV1	dn	Pseudomonas	Ga0508010_15_92695_92994	hypothetical protein
2934224146	1504.53	-1.002	0.205	-2.45	0.014	0.038	ASV1ASV2-vs-ASV1	dn	Pseudomonas	Ga0508010_15_92997_95939	uncharacterized protein involved in outer membrane biogenesis
2934224147	87.907	1.523	0.249	4.11	0	0	ASV1ASV2-vs-ASV1	up	Pseudomonas	Ga0508010_15_96046_97062	23S rRNA (cytosine1962-C5)-methyltransferase
2934224149	1851.25	-1.331	0.149	-5.567	0	0	ASV1ASV2-vs-ASV1	dn	Pseudomonas	Ga0508010_15_98244_100181	acetyl-CoA synthetase
2934224150	2254.56	1.961	0.167	8.763	0	0	ASV1ASV2-vs-ASV1	up	Pseudomonas	Ga0508010_15_100373_102037	glucose-6-phosphate isomerase
2934224151	1142.14	1.96	0.439	3.326	0.001	0.003	ASV1ASV2-vs-ASV1	up	Pseudomonas	Ga0508010_15_102283_102663	aspartate 1-decarboxylase
2934224152	351.859	2.024	0.261	5.837	0	0	ASV1ASV2-vs-ASV1	up	Pseudomonas	Ga0508010_15_102878_103738	pantoate--beta-alanine ligase
2934224153	478.425	2.027	0.209	7.301	0	0	ASV1ASV2-vs-ASV1	up	Pseudomonas	Ga0508010_15_103735_104535	3-methyl-2-oxobutanoate hydroxymethyltransferase
2934224163	268.309	1.642	0.19	6.018	0	0	ASV1ASV2-vs-ASV1	up	Pseudomonas	Ga0508010_15_114064_115236	aspartate/methionine/tyrosine aminotransferase
2934224164	29.898	1.995	0.476	3.141	0.002	0.005	ASV1ASV2-vs-ASV1	up	Pseudomonas	Ga0508010_15_115236_115949	sugar fermentation stimulation protein A
2934224167	53.65	2.301	0.335	5.38	0	0	ASV1ASV2-vs-ASV1	up	Pseudomonas	Ga0508010_15_117348_118385	iron complex transport system permease protein
2934224171	2476.88	-1.922	0.181	-7.854	0	0	ASV1ASV2-vs-ASV1	dn	Pseudomonas	Ga0508010_15_120269_120541	DNA transformation protein
2934224172	10103.6	-1.336	0.153	-5.459	0	0	ASV1ASV2-vs-ASV1	dn	Pseudomonas	Ga0508010_15_120766_121110	uncharacterized protein YjbI with pentapeptide repeats
2934224173	896.178	1.319	0.179	4.572	0	0	ASV1ASV2-vs-ASV1	up	Pseudomonas	Ga0508010_15_121202_122758	aminoglycoside phosphotransferase family enzyme/predicted kinase
2934224174	563.84	1.487	0.155	6.361	0	0	ASV1ASV2-vs-ASV1	up	Pseudomonas	Ga0508010_15_122876_125200	penicillin-binding protein 1B
2934224175	575.757	1.504	0.176	5.696	0	0	ASV1ASV2-vs-ASV1	up	Pseudomonas	Ga0508010_15_125217_125975	hypothetical protein
2934224177	181.799	-1.143	0.198	-3.25	0.001	0.004	ASV1ASV2-vs-ASV1	dn	Pseudomonas	Ga0508010_15_126329_126748	hypothetical protein
2934224178	4606.53	2.447	0.161	12.078	0	0	ASV1ASV2-vs-ASV1	up	Pseudomonas	Ga0508010_15_127148_128872	acetolactate synthase-1/2/3 large subunit
2934224179	1541.09	2.305	0.146	12.403	0	0	ASV1ASV2-vs-ASV1	up	Pseudomonas	Ga0508010_15_128875_129366	acetolactate synthase-1/3 small subunit
2934224180	9895.76	2.29	0.139	12.913	0	0	ASV1ASV2-vs-ASV1	up	Pseudomonas	Ga0508010_15_129415_130431	ketol-acid reductoisomerase
2934224185	999.491	-1.29	0.156	-5.068	0	0	ASV1ASV2-vs-ASV1	dn	Pseudomonas	Ga0508010_16_1273_2130	hypothetical protein
2934224188	1306.26	1.342	0.154	5.462	0	0	ASV1ASV2-vs-ASV1	up	Pseudomonas	Ga0508010_16_5279_6646	bifunctional UDP-N-acetylglucosamine pyrophosphorylase/glucosamine-1-phosphate N-acetyltransferase
2934224189	4531.55	1.577	0.193	5.574	0	0	ASV1ASV2-vs-ASV1	up	Pseudomonas	Ga0508010_16_6764_7189	F-type H+-transporting ATPase subunit epsilon
2934224190	15094	2.024	0.17	8.948	0	0	ASV1ASV2-vs-ASV1	up	Pseudomonas	Ga0508010_16_7234_8613	F-type H+-transporting ATPase subunit beta
2934224191	3028.68	3.015	0.17	14.771	0	0	ASV1ASV2-vs-ASV1	up	Pseudomonas	Ga0508010_16_8641_9501	F-type H+-transporting ATPase subunit gamma
2934224192	8696.9	2.847	0.19	12.327	0	0	ASV1ASV2-vs-ASV1	up	Pseudomonas	Ga0508010_16_9552_11096	F-type H+-transporting ATPase subunit alpha
2934224193	4037.14	2.791	0.176	13.032	0	0	ASV1ASV2-vs-ASV1	up	Pseudomonas	Ga0508010_16_11118_11654	F-type H+-transporting ATPase subunit delta
2934224194	3287.89	2.617	0.19	11.148	0	0	ASV1ASV2-vs-ASV1	up	Pseudomonas	Ga0508010_16_11667_12137	F-type H+-transporting ATPase subunit b
2934224195	518.832	2.764	0.214	10.559	0	0	ASV1ASV2-vs-ASV1	up	Pseudomonas	Ga0508010_16_12196_12453	F-type H+-transporting ATPase subunit c
2934224196	1417.75	3.348	0.184	15.453	0	0	ASV1ASV2-vs-ASV1	up	Pseudomonas	Ga0508010_16_12587_13456	F-type H+-transporting ATPase subunit a
2934224197	394.25	2.147	0.206	8.002	0	0	ASV1ASV2-vs-ASV1	up	Pseudomonas	Ga0508010_16_13473_13880	ATP synthase protein I
2934224198	330.501	1.526	0.17	6.042	0	0	ASV1ASV2-vs-ASV1	up	Pseudomonas	Ga0508010_16_14029_14901	ParB family chromosome partitioning protein
2934224199	638.438	1.086	0.189	3.097	0.002	0.006	ASV1ASV2-vs-ASV1	up	Pseudomonas	Ga0508010_16_14911_15708	chromosome partitioning protein
2934224201	1220.1	1.507	0.148	6.817	0	0	ASV1ASV2-vs-ASV1	up	Pseudomonas	Ga0508010_16_16368_18266	tRNA uridine 5-carboxymethylaminomethyl modification enzyme
2934224203	1424.22	2.054	0.151	10.267	0	0	ASV1ASV2-vs-ASV1	up	Pseudomonas	Ga0508010_16_20333_22015	YidC/Oxa1 family membrane protein insertase
2934224204	9.32	3.098	0.803	3.236	0.001	0.004	ASV1ASV2-vs-ASV1	up	Pseudomonas	Ga0508010_16_22018_22263	putative membrane protein insertion efficiency factor
2934224205	348.555	3.405	0.219	13.259	0	0	ASV1ASV2-vs-ASV1	up	Pseudomonas	Ga0508010_16_22256_22726	ribonuclease P protein component
2934224207	1886.62	1.271	0.134	5.774	0	0	ASV1ASV2-vs-ASV1	up	Pseudomonas	Ga0508010_16_23374_24891	chromosomal replication initiator protein
2934224209	396.223	1.761	0.203	6.197	0	0	ASV1ASV2-vs-ASV1	up	Pseudomonas	Ga0508010_16_26055_27158	DNA replication and repair protein RecF
2934224210	1685.8	1.777	0.139	9.188	0	0	ASV1ASV2-vs-ASV1	up	Pseudomonas	Ga0508010_16_27163_29580	DNA gyrase subunit B
2934224212	295.773	-1.088	0.191	-3.077	0.002	0.006	ASV1ASV2-vs-ASV1	dn	Pseudomonas	Ga0508010_16_30347_31069	two-component system response regulator TrcR
2934224216	251.633	1.319	0.213	3.837	0	0	ASV1ASV2-vs-ASV1	up	Pseudomonas	Ga0508010_16_35633_36403	1-acyl-sn-glycerol-3-phosphate acyltransferase
2934224217	142.827	2.017	0.215	7.04	0	0	ASV1ASV2-vs-ASV1	up	Pseudomonas	Ga0508010_16_36467_37000	D-glycero-D-manno-heptose 1,7-bisphosphate phosphatase
2934224218	1291.92	1.96	0.159	9.185	0	0	ASV1ASV2-vs-ASV1	up	Pseudomonas	Ga0508010_16_37011_39065	glycyl-tRNA synthetase beta chain
2934224219	637.408	2.056	0.173	8.999	0	0	ASV1ASV2-vs-ASV1	up	Pseudomonas	Ga0508010_16_39062_40015	glycyl-tRNA synthetase alpha chain
2934224221	222.936	1.881	0.196	7.028	0	0	ASV1ASV2-vs-ASV1	up	Pseudomonas	Ga0508010_16_40712_41599	KDO2-lipid IV(A) lauroyltransferase
2934224224	200.103	1.303	0.213	3.774	0	0.001	ASV1ASV2-vs-ASV1	up	Pseudomonas	Ga0508010_16_42347_43720	trk system potassium uptake protein TrkA
2934224225	262.945	2.264	0.194	9.094	0	0	ASV1ASV2-vs-ASV1	up	Pseudomonas	Ga0508010_16_43744_45054	16S rRNA (cytosine967-C5)-methyltransferase
2934224226	195.65	1.933	0.213	6.738	0	0	ASV1ASV2-vs-ASV1	up	Pseudomonas	Ga0508010_16_45051_46010	methionyl-tRNA formyltransferase
2934224228	2251.9	-2.591	0.165	-12.696	0	0	ASV1ASV2-vs-ASV1	dn	Pseudomonas	Ga0508010_16_46754_47779	nucleoid-associated protein YgaU
2934224229	80.5	-1.823	0.314	-4.218	0	0	ASV1ASV2-vs-ASV1	dn	Pseudomonas	Ga0508010_16_47860_48963	DNA processing protein
2934224232	91.291	2.454	0.276	7.079	0	0	ASV1ASV2-vs-ASV1	up	Pseudomonas	Ga0508010_16_50863_51777	coproporphyrinogen III oxidase
2934224233	59.967	1.213	0.282	2.532	0.011	0.031	ASV1ASV2-vs-ASV1	up	Pseudomonas	Ga0508010_16_51791_52612	shikimate dehydrogenase
2934224240	1233.73	1.154	0.232	2.815	0.005	0.014	ASV1ASV2-vs-ASV1	up	Pseudomonas	Ga0508010_16_58953_59765	tryptophan synthase alpha chain
2934224241	1314.18	1.534	0.258	4.008	0	0	ASV1ASV2-vs-ASV1	up	Pseudomonas	Ga0508010_16_59765_60985	tryptophan synthase beta chain
2934224243	358.813	-1.819	0.172	-7.658	0	0	ASV1ASV2-vs-ASV1	dn	Pseudomonas	Ga0508010_16_61985_62311	ElaB/YqjD/DUF883 family membrane-anchored ribosome-binding protein
2934224244	2180.84	-2.69	0.177	-12.408	0	0	ASV1ASV2-vs-ASV1	dn	Pseudomonas	Ga0508010_16_62454_62669	flavin-binding protein dodecin
2934224247	2381.15	-1.063	0.145	-3.883	0	0	ASV1ASV2-vs-ASV1	dn	Pseudomonas	Ga0508010_16_64243_64764	osmotically inducible protein OsmC
2934224249	348.903	-1.273	0.172	-4.507	0	0	ASV1ASV2-vs-ASV1	dn	Pseudomonas	Ga0508010_16_65132_65551	hypothetical protein
2934224256	134.036	1.941	0.278	5.18	0	0	ASV1ASV2-vs-ASV1	up	Pseudomonas	Ga0508010_16_71032_71688	protein tyrosine/serine phosphatase
2934224257	84.131	-1.92	0.277	-5.128	0	0	ASV1ASV2-vs-ASV1	dn	Pseudomonas	Ga0508010_16_71983_72288	hypothetical protein
2934224262	9615.52	-1.496	0.159	-6.272	0	0	ASV1ASV2-vs-ASV1	dn	Pseudomonas	Ga0508010_16_77281_78408	cytochrome c oxidase subunit 2
2934224263	6161.31	-1.261	0.162	-4.706	0	0	ASV1ASV2-vs-ASV1	dn	Pseudomonas	Ga0508010_16_78491_80086	cytochrome c oxidase subunit 1
2934224264	1167.89	-1.236	0.205	-3.589	0	0.001	ASV1ASV2-vs-ASV1	dn	Pseudomonas	Ga0508010_16_80225_80782	cytochrome c oxidase assembly protein subunit 11
2934224265	1423.28	-1.692	0.16	-7.425	0	0	ASV1ASV2-vs-ASV1	dn	Pseudomonas	Ga0508010_16_80817_81704	cytochrome c oxidase subunit 3
2934224266	73.778	-1.894	0.288	-4.839	0	0	ASV1ASV2-vs-ASV1	dn	Pseudomonas	Ga0508010_16_81713_81916	FtsH-binding integral membrane protein
2934224267	566.747	-1.738	0.176	-7.03	0	0	ASV1ASV2-vs-ASV1	dn	Pseudomonas	Ga0508010_16_81986_82726	surfeit locus 1 family protein
2934224268	794.189	-2.141	0.176	-9.308	0	0	ASV1ASV2-vs-ASV1	dn	Pseudomonas	Ga0508010_16_82692_83282	hypothetical protein
2934224269	1273.46	-1.303	0.179	-4.48	0	0	ASV1ASV2-vs-ASV1	dn	Pseudomonas	Ga0508010_16_83293_84372	cytochrome c oxidase assembly protein subunit 15
2934224270	676.3	-1.683	0.159	-7.419	0	0	ASV1ASV2-vs-ASV1	dn	Pseudomonas	Ga0508010_16_84360_85259	protoheme IX farnesyltransferase
2934224271	1475.66	-1.412	0.199	-4.583	0	0	ASV1ASV2-vs-ASV1	dn	Pseudomonas	Ga0508010_16_85256_85891	protein SCO1/2
2934224272	260.824	1.286	0.199	3.942	0	0	ASV1ASV2-vs-ASV1	up	Pseudomonas	Ga0508010_16_86068_86841	D-methionine transport system substrate-binding protein
2934224273	26.864	1.735	0.434	2.845	0.004	0.013	ASV1ASV2-vs-ASV1	up	Pseudomonas	Ga0508010_16_86903_87577	D-methionine transport system permease protein
2934224274	106.148	2.081	0.262	6.034	0	0	ASV1ASV2-vs-ASV1	up	Pseudomonas	Ga0508010_16_87577_88584	D-methionine transport system ATP-binding protein
2934224276	54.958	-1.264	0.305	-2.501	0.012	0.033	ASV1ASV2-vs-ASV1	dn	Pseudomonas	Ga0508010_16_89545_90333	zinc transport system permease protein
2934224278	205.406	1.106	0.198	3.063	0.002	0.007	ASV1ASV2-vs-ASV1	up	Pseudomonas	Ga0508010_16_91111_91593	Fur family zinc uptake transcriptional regulator
2934224279	136.844	1.461	0.235	4.085	0	0	ASV1ASV2-vs-ASV1	up	Pseudomonas	Ga0508010_16_91660_92580	zinc transport system substrate-binding protein
2934224281	609.99	-1.154	0.157	-4.16	0	0	ASV1ASV2-vs-ASV1	dn	Pseudomonas	Ga0508010_16_93682_93972	hypothetical protein
2934224291	327.246	-1.034	0.195	-2.738	0.006	0.017	ASV1ASV2-vs-ASV1	dn	Pseudomonas	Ga0508010_16_103837_105453	sensor c-di-GMP phosphodiesterase-like protein
2934224293	508.681	-1.329	0.164	-5.057	0	0	ASV1ASV2-vs-ASV1	dn	Pseudomonas	Ga0508010_16_107259_108605	NtrC-family two-component system response regulator AlgB
2934224298	164.569	1.034	0.213	2.509	0.012	0.033	ASV1ASV2-vs-ASV1	up	Pseudomonas	Ga0508010_16_111883_113112	spore maturation protein SpmA
2934224299	152.649	-1.075	0.211	-2.725	0.006	0.018	ASV1ASV2-vs-ASV1	dn	Pseudomonas	Ga0508010_16_113220_113858	cholesterol transport system auxiliary component
2934224307	74.784	2.096	0.306	5.221	0	0	ASV1ASV2-vs-ASV1	up	Pseudomonas	Ga0508010_16_122111_123418	CitMHS family citrate-Mg2+:H+ or citrate-Ca2+:H+ symporter
2934224314	1980.64	2.406	0.146	13.057	0	0	ASV1ASV2-vs-ASV1	up	Pseudomonas	Ga0508010_16_128059_129552	succinyl-CoA:acetate CoA-transferase
2934224315	1440.81	3.979	0.215	16.145	0	0	ASV1ASV2-vs-ASV1	up	Pseudomonas	Ga0508010_16_129745_131181	NAD(P) transhydrogenase subunit beta
2934224316	99.137	2.642	0.315	6.798	0	0	ASV1ASV2-vs-ASV1	up	Pseudomonas	Ga0508010_16_131181_131504	NAD(P) transhydrogenase subunit alpha
2934224317	407.904	3.365	0.239	11.969	0	0	ASV1ASV2-vs-ASV1	up	Pseudomonas	Ga0508010_16_131520_132080	NAD/NADP transhydrogenase alpha subunit
2934224325	3556.95	2.147	0.193	8.512	0	0	ASV1ASV2-vs-ASV1	up	Pseudomonas	Ga0508010_17_7808_9349	phosphoenolpyruvate carboxykinase (ATP)
2934224332	1375.69	2.8	0.188	12.265	0	0	ASV1ASV2-vs-ASV1	up	Pseudomonas	Ga0508010_17_15316_17640	uncharacterized protein
2934224333	16.043	3.704	0.678	4.728	0	0	ASV1ASV2-vs-ASV1	up	Pseudomonas	Ga0508010_17_17640_18023	uncharacterized protein (TIGR00369 family)
2934224334	719.409	1.12	0.156	3.962	0	0	ASV1ASV2-vs-ASV1	up	Pseudomonas	Ga0508010_17_18294_19877	glutamate--cysteine ligase
2934224340	218.447	-1.109	0.184	-3.316	0.001	0.003	ASV1ASV2-vs-ASV1	dn	Pseudomonas	Ga0508010_17_25088_25624	predicted RNase H-like HicB family nuclease
2934224358	217.583	1.49	0.22	4.506	0	0	ASV1ASV2-vs-ASV1	up	Pseudomonas	Ga0508010_17_44004_44786	D-methionine transport system substrate-binding protein
2934224360	65.475	-1.385	0.307	-2.887	0.004	0.011	ASV1ASV2-vs-ASV1	dn	Pseudomonas	Ga0508010_17_46067_46648	predicted alpha/beta hydrolase family esterase
2934224365	183.609	-1.161	0.204	-3.245	0.001	0.004	ASV1ASV2-vs-ASV1	dn	Pseudomonas	Ga0508010_17_50748_51272	uncharacterized membrane protein YGL010W
2934224371	225.517	1.563	0.209	5.088	0	0	ASV1ASV2-vs-ASV1	up	Pseudomonas	Ga0508010_17_55723_57642	diguanylate cyclase (GGDEF)-like protein/PAS domain S-box-containing protein
2934224372	1119.24	1.479	0.158	6.186	0	0	ASV1ASV2-vs-ASV1	up	Pseudomonas	Ga0508010_17_57791_58969	stearoyl-CoA desaturase (delta-9 desaturase)
2934224375	935.65	1.088	0.165	3.573	0	0.001	ASV1ASV2-vs-ASV1	up	Pseudomonas	Ga0508010_17_61681_62958	5-aminovalerate/4-aminobutyrate aminotransferase
2934224382	37.354	-2.173	0.396	-4.221	0	0	ASV1ASV2-vs-ASV1	dn	Pseudomonas	Ga0508010_17_67928_68107	hypothetical protein
2934224383	302.695	-2.303	0.181	-9.981	0	0	ASV1ASV2-vs-ASV1	dn	Pseudomonas	Ga0508010_17_68230_68751	biofilm PGA synthesis protein PgaD
2934224384	414.192	-1.285	0.171	-4.597	0	0	ASV1ASV2-vs-ASV1	dn	Pseudomonas	Ga0508010_17_68748_70109	biofilm PGA synthesis N-glycosyltransferase PgaC
2934224385	937.426	-1.51	0.148	-6.831	0	0	ASV1ASV2-vs-ASV1	dn	Pseudomonas	Ga0508010_17_70111_72108	biofilm PGA synthesis lipoprotein PgaB
2934224386	1834.61	-1.589	0.162	-6.715	0	0	ASV1ASV2-vs-ASV1	dn	Pseudomonas	Ga0508010_17_72121_74601	biofilm PGA synthesis protein PgaA
2934224388	1989.1	-2.458	0.187	-10.497	0	0	ASV1ASV2-vs-ASV1	dn	Pseudomonas	Ga0508010_17_76623_77258	hypothetical protein
2934224395	658.39	-1.876	0.174	-7.898	0	0	ASV1ASV2-vs-ASV1	dn	Pseudomonas	Ga0508010_17_83274_84749	hypothetical protein
2934224396	212.863	-1.65	0.195	-5.898	0	0	ASV1ASV2-vs-ASV1	dn	Pseudomonas	Ga0508010_17_84851_85096	hypothetical protein
2934224397	2283.27	-3.452	0.145	-20.389	0	0	ASV1ASV2-vs-ASV1	dn	Pseudomonas	Ga0508010_17_85244_85705	Ala-tRNA(Pro) deacylase
2934224398	273.681	-1.043	0.195	-2.786	0.005	0.015	ASV1ASV2-vs-ASV1	dn	Pseudomonas	Ga0508010_17_85920_86456	membrane-bound ClpP family serine protease
2934224399	413.266	-2.646	0.181	-11.848	0	0	ASV1ASV2-vs-ASV1	dn	Pseudomonas	Ga0508010_17_86459_87217	regulator of protease activity HflC (stomatin/prohibitin superfamily)
2934224404	50333.8	-1.48	0.135	-7.276	0	0	ASV1ASV2-vs-ASV1	dn	Pseudomonas	Ga0508010_17_91248_99455	hypothetical protein
2934224406	325.031	1.495	0.182	5.46	0	0	ASV1ASV2-vs-ASV1	up	Pseudomonas	Ga0508010_17_100689_102281	uncharacterized membrane protein
2934224407	6155.63	-1.69	0.166	-7.156	0	0	ASV1ASV2-vs-ASV1	dn	Pseudomonas	Ga0508010_17_102454_103074	microcystin-dependent protein
2934224408	234.741	-1.502	0.199	-5.037	0	0	ASV1ASV2-vs-ASV1	dn	Pseudomonas	Ga0508010_17_103127_103438	hypothetical protein
2934224409	212.269	-1.484	0.195	-5.042	0	0	ASV1ASV2-vs-ASV1	dn	Pseudomonas	Ga0508010_17_103431_103946	ribosomal protein S18 acetylase RimI-like enzyme
2934224413	469.25	1.438	0.168	5.6	0	0	ASV1ASV2-vs-ASV1	up	Pseudomonas	Ga0508010_17_108322_110490	hypothetical protein
2934224420	191.568	1.591	0.258	4.234	0	0	ASV1ASV2-vs-ASV1	up	Pseudomonas	Ga0508010_17_116329_117696	adhesin transport system membrane fusion protein
2934224421	192.191	1.966	0.253	5.785	0	0	ASV1ASV2-vs-ASV1	up	Pseudomonas	Ga0508010_17_117686_119842	ATP-binding cassette subfamily C protein LapB
2934224422	245.444	1.452	0.194	4.918	0	0	ASV1ASV2-vs-ASV1	up	Pseudomonas	Ga0508010_17_119880_121232	adhesin transport system outer membrane protein
2934224425	1775.81	1.283	0.143	5.456	0	0	ASV1ASV2-vs-ASV1	up	Pseudomonas	Ga0508010_18_107_2677	membrane glycosyltransferase
2934224430	98.701	-2.169	0.303	-5.503	0	0	ASV1ASV2-vs-ASV1	dn	Pseudomonas	Ga0508010_18_7342_8289	glycine betaine/proline transport system substrate-binding protein
2934224442	573.663	-1.973	0.164	-8.982	0	0	ASV1ASV2-vs-ASV1	dn	Pseudomonas	Ga0508010_18_22443_23012	apolipoprotein D and lipocalin family protein
2934224443	361.486	-1.706	0.17	-7.075	0	0	ASV1ASV2-vs-ASV1	dn	Pseudomonas	Ga0508010_18_23044_23298	hypothetical protein
2934224444	111.163	1.097	0.23	2.601	0.009	0.026	ASV1ASV2-vs-ASV1	up	Pseudomonas	Ga0508010_18_23580_25472	methyl-accepting chemotaxis protein
2934224450	63.237	2.755	0.345	6.538	0	0	ASV1ASV2-vs-ASV1	up	Pseudomonas	Ga0508010_18_35423_35860	Fe-S-cluster containining protein
2934224451	2461.18	1.916	0.153	9.226	0	0	ASV1ASV2-vs-ASV1	up	Pseudomonas	Ga0508010_18_36071_37891	GTP-binding protein
2934224453	457.06	1.315	0.19	4.278	0	0	ASV1ASV2-vs-ASV1	up	Pseudomonas	Ga0508010_18_38031_39485	thiamine biosynthesis protein ThiI
2934224455	1271.78	-2.292	0.159	-11.256	0	0	ASV1ASV2-vs-ASV1	dn	Pseudomonas	Ga0508010_18_41357_41935	chorismate mutase
2934224456	222.593	-1.739	0.248	-4.992	0	0	ASV1ASV2-vs-ASV1	dn	Pseudomonas	Ga0508010_18_42045_42551	hypothetical protein
2934224457	248.115	-2.051	0.214	-7.259	0	0	ASV1ASV2-vs-ASV1	dn	Pseudomonas	Ga0508010_18_42569_43174	hypothetical protein
2934224463	2585.36	2.165	0.137	12.128	0	0	ASV1ASV2-vs-ASV1	up	Pseudomonas	Ga0508010_18_47549_48031	preprotein translocase subunit SecB
2934224464	187.66	1.486	0.211	4.683	0	0	ASV1ASV2-vs-ASV1	up	Pseudomonas	Ga0508010_18_48088_48342	glutaredoxin 3
2934224465	269.815	2.117	0.208	7.779	0	0	ASV1ASV2-vs-ASV1	up	Pseudomonas	Ga0508010_18_48344_48757	rhodanese-related sulfurtransferase
2934224466	1676.21	2.309	0.217	8.353	0	0	ASV1ASV2-vs-ASV1	up	Pseudomonas	Ga0508010_18_48908_50437	2,3-bisphosphoglycerate-independent phosphoglycerate mutase
2934224469	86.101	1.117	0.257	2.404	0.016	0.043	ASV1ASV2-vs-ASV1	up	Pseudomonas	Ga0508010_18_53380_54165	polysaccharide deacetylase 2 family uncharacterized protein YibQ
2934224472	147.946	3.03	0.256	9.875	0	0	ASV1ASV2-vs-ASV1	up	Pseudomonas	Ga0508010_18_56340_57110	cyclase
2934224473	335.645	2.295	0.179	10.002	0	0	ASV1ASV2-vs-ASV1	up	Pseudomonas	Ga0508010_18_57120_57857	phosphoribosylformimino-5-aminoimidazole carboxamide ribotide isomerase
2934224475	346.709	2.344	0.195	9.479	0	0	ASV1ASV2-vs-ASV1	up	Pseudomonas	Ga0508010_18_58157_58795	glutamine amidotransferase
2934224476	899.215	2.824	0.16	14.493	0	0	ASV1ASV2-vs-ASV1	up	Pseudomonas	Ga0508010_18_58795_59388	imidazoleglycerol-phosphate dehydratase
2934224477	475.258	2.557	0.167	12.313	0	0	ASV1ASV2-vs-ASV1	up	Pseudomonas	Ga0508010_18_59668_61329	MFS family permease
2934224478	150.612	1.303	0.207	3.87	0	0	ASV1ASV2-vs-ASV1	up	Pseudomonas	Ga0508010_18_61605_62003	GNAT superfamily N-acetyltransferase
2934224484	134.986	1.42	0.217	4.247	0	0	ASV1ASV2-vs-ASV1	up	Pseudomonas	Ga0508010_18_66731_67135	ATP-dependent helicase YprA (DUF1998 family)
2934224490	55.069	2.297	0.316	5.684	0	0	ASV1ASV2-vs-ASV1	up	Pseudomonas	Ga0508010_18_72408_73103	His/Glu/Gln/Arg/opine family amino acid ABC transporter permease subunit
2934224493	6772.07	-3.095	0.164	-15.818	0	0	ASV1ASV2-vs-ASV1	dn	Pseudomonas	Ga0508010_18_75311_76552	tRNA(Arg) A34 adenosine deaminase TadA
2934224495	236.156	1.23	0.198	3.687	0	0.001	ASV1ASV2-vs-ASV1	up	Pseudomonas	Ga0508010_18_77593_78120	serine acetyltransferase
2934224497	15.382	-2.05	0.616	-2.517	0.012	0.032	ASV1ASV2-vs-ASV1	dn	Pseudomonas	Ga0508010_18_78405_78728	hypothetical protein
2934224498	268.619	-2.68	0.245	-8.881	0	0	ASV1ASV2-vs-ASV1	dn	Pseudomonas	Ga0508010_18_78694_79092	AhpD family alkylhydroperoxidase
2934224507	56.797	1.446	0.295	3.211	0.001	0.004	ASV1ASV2-vs-ASV1	up	Pseudomonas	Ga0508010_18_84393_85679	hypothetical protein
2934224510	330.687	1.173	0.259	2.596	0.009	0.026	ASV1ASV2-vs-ASV1	up	Pseudomonas	Ga0508010_18_87244_87444	hypothetical protein
2934224511	620.792	1.138	0.15	4.27	0	0	ASV1ASV2-vs-ASV1	up	Pseudomonas	Ga0508010_18_87692_88798	agmatine deiminase
2934224512	372.433	1.205	0.175	4.025	0	0	ASV1ASV2-vs-ASV1	up	Pseudomonas	Ga0508010_18_88804_89682	N-carbamoylputrescine amidase
2934224513	1047.88	1.176	0.162	4.177	0	0	ASV1ASV2-vs-ASV1	up	Pseudomonas	Ga0508010_18_89985_92897	4-aminobutyrate aminotransferase-like enzyme/Ser/Thr protein kinase RdoA (MazF antagonist)
2934224516	1059.9	-1.642	0.148	-7.708	0	0	ASV1ASV2-vs-ASV1	dn	Pseudomonas	Ga0508010_18_94742_95824	dTDP-glucose 4,6-dehydratase
2934224517	1482.87	-2.049	0.142	-10.912	0	0	ASV1ASV2-vs-ASV1	dn	Pseudomonas	Ga0508010_18_95821_96696	glucose-1-phosphate thymidylyltransferase
2934224518	1039.7	-2.208	0.158	-10.796	0	0	ASV1ASV2-vs-ASV1	dn	Pseudomonas	Ga0508010_18_96693_97238	dTDP-4-dehydrorhamnose 3,5-epimerase
2934224519	891.337	-2.107	0.15	-10.688	0	0	ASV1ASV2-vs-ASV1	dn	Pseudomonas	Ga0508010_18_97235_98116	dTDP-4-dehydrorhamnose reductase
2934224522	160.514	-1.069	0.203	-2.808	0.005	0.014	ASV1ASV2-vs-ASV1	dn	Pseudomonas	Ga0508010_18_101412_101867	thioesterase domain-containing protein
2934224523	49.847	1.687	0.314	3.777	0	0.001	ASV1ASV2-vs-ASV1	up	Pseudomonas	Ga0508010_18_102052_102888	3'(2'), 5'-bisphosphate nucleotidase
2934224524	162.654	1.595	0.211	5.195	0	0	ASV1ASV2-vs-ASV1	up	Pseudomonas	Ga0508010_18_102885_103451	ADP-ribose diphosphatase
2934224527	212.735	1.564	0.203	5.235	0	0	ASV1ASV2-vs-ASV1	up	Pseudomonas	Ga0508010_19_224_568	hypothetical protein
2934224530	264.041	1.554	0.187	5.646	0	0	ASV1ASV2-vs-ASV1	up	Pseudomonas	Ga0508010_19_1517_2209	pseudouridine-5'-monophosphatase
2934224532	244.463	-1.23	0.183	-3.98	0	0	ASV1ASV2-vs-ASV1	dn	Pseudomonas	Ga0508010_19_3163_4086	DNA-binding transcriptional LysR family regulator
2934224534	896.743	2.72	0.187	11.887	0	0	ASV1ASV2-vs-ASV1	up	Pseudomonas	Ga0508010_19_5209_5826	phosphoserine/homoserine phosphotransferase
2934224535	155.414	2.607	0.244	8.625	0	0	ASV1ASV2-vs-ASV1	up	Pseudomonas	Ga0508010_19_5933_7276	para-aminobenzoate synthetase component 1
2934224536	182.741	1.405	0.203	4.452	0	0	ASV1ASV2-vs-ASV1	up	Pseudomonas	Ga0508010_19_7500_8486	alpha-L-glutamate ligase-like protein
2934224537	211.73	1.782	0.218	5.883	0	0	ASV1ASV2-vs-ASV1	up	Pseudomonas	Ga0508010_19_8486_10018	hypothetical protein
2934224538	241.87	1.658	0.204	5.671	0	0	ASV1ASV2-vs-ASV1	up	Pseudomonas	Ga0508010_19_10024_10560	hypothetical protein
2934224539	329.854	-1.38	0.174	-5.057	0	0	ASV1ASV2-vs-ASV1	dn	Pseudomonas	Ga0508010_19_10831_11553	DNA-binding GntR family transcriptional regulator
2934224540	1264.08	-1.425	0.2	-4.621	0	0	ASV1ASV2-vs-ASV1	dn	Pseudomonas	Ga0508010_19_11550_12443	methylisocitrate lyase
2934224541	2362.24	-1.131	0.16	-3.952	0	0	ASV1ASV2-vs-ASV1	dn	Pseudomonas	Ga0508010_19_12587_13714	2-methylcitrate synthase
2934224544	834.966	-1.599	0.184	-5.963	0	0	ASV1ASV2-vs-ASV1	dn	Pseudomonas	Ga0508010_19_17882_19366	2-methylcitrate dehydratase
2934224546	5800.66	1.318	0.157	5.216	0	0	ASV1ASV2-vs-ASV1	up	Pseudomonas	Ga0508010_19_20497_22872	pyruvate,water dikinase
2934224547	107.829	1.915	0.265	5.342	0	0	ASV1ASV2-vs-ASV1	up	Pseudomonas	Ga0508010_19_22975_23964	pimeloyl-ACP methyl ester carboxylesterase
2934224563	356.611	2.571	0.199	10.408	0	0	ASV1ASV2-vs-ASV1	up	Pseudomonas	Ga0508010_19_40622_41641	dihydroorotate dehydrogenase
2934224564	70636.2	-1.257	0.136	-5.575	0	0	ASV1ASV2-vs-ASV1	dn	Pseudomonas	Ga0508010_19_41927_42142	ribosome modulation factor
2934224567	968.527	-1.518	0.184	-5.548	0	0	ASV1ASV2-vs-ASV1	dn	Pseudomonas	Ga0508010_19_45096_47495	diguanylate cyclase (GGDEF)-like protein/PAS domain S-box-containing protein
2934224568	759.844	1.476	0.163	5.983	0	0	ASV1ASV2-vs-ASV1	up	Pseudomonas	Ga0508010_19_47639_49099	D-alanyl-D-alanine carboxypeptidase/D-alanyl-D-alanine-endopeptidase (penicillin-binding protein 4)
2934224569	836.797	1.272	0.149	5.2	0	0	ASV1ASV2-vs-ASV1	up	Pseudomonas	Ga0508010_19_49334_49678	uncharacterized protein YggL (DUF469 family)
2934224570	92.923	1.266	0.264	2.906	0.004	0.011	ASV1ASV2-vs-ASV1	up	Pseudomonas	Ga0508010_19_49724_50914	benzoate membrane transport protein
2934224573	259.737	-1.099	0.202	-2.971	0.003	0.009	ASV1ASV2-vs-ASV1	dn	Pseudomonas	Ga0508010_19_53541_54383	xanthine dehydrogenase accessory factor
2934224574	1365.17	-1.593	0.147	-7.429	0	0	ASV1ASV2-vs-ASV1	dn	Pseudomonas	Ga0508010_19_54522_56921	xanthine dehydrogenase large subunit
2934224575	972.422	-1.762	0.214	-5.907	0	0	ASV1ASV2-vs-ASV1	dn	Pseudomonas	Ga0508010_19_56914_58383	xanthine dehydrogenase small subunit
2934224581	139.189	-1.506	0.223	-4.511	0	0	ASV1ASV2-vs-ASV1	dn	Pseudomonas	Ga0508010_19_66770_67138	catechol 2,3-dioxygenase-like lactoylglutathione lyase family enzyme
2934224584	555.628	-2.015	0.168	-9.007	0	0	ASV1ASV2-vs-ASV1	dn	Pseudomonas	Ga0508010_19_69784_70542	polar amino acid transport system substrate-binding protein
2934224585	1337.55	1.423	0.145	6.384	0	0	ASV1ASV2-vs-ASV1	up	Pseudomonas	Ga0508010_19_70689_72800	DNA polymerase-3 subunit gamma/tau
2934224586	965.274	1.135	0.146	4.348	0	0	ASV1ASV2-vs-ASV1	up	Pseudomonas	Ga0508010_19_72868_73206	DNA-binding YbaB/EbfC family protein
2934224589	237.273	2.123	0.2	8.131	0	0	ASV1ASV2-vs-ASV1	up	Pseudomonas	Ga0508010_19_75092_75670	hypothetical protein
2934224591	1738.06	-3.785	0.162	-20.262	0	0	ASV1ASV2-vs-ASV1	dn	Pseudomonas	Ga0508010_19_76887_77054	hypothetical protein
2934224596	30.46	-1.733	0.433	-2.849	0.004	0.013	ASV1ASV2-vs-ASV1	dn	Pseudomonas	Ga0508010_19_80428_81384	nucleoside-specific channel-forming protein
2934224599	939.054	-1.361	0.174	-4.953	0	0	ASV1ASV2-vs-ASV1	dn	Pseudomonas	Ga0508010_19_83830_84885	uncharacterized membrane protein YraQ (UPF0718 family)
2934224602	112.92	1.421	0.223	4.122	0	0	ASV1ASV2-vs-ASV1	up	Pseudomonas	Ga0508010_19_86728_87570	PhzF family phenazine biosynthesis protein
2934224603	125.866	1.214	0.233	3.067	0.002	0.007	ASV1ASV2-vs-ASV1	up	Pseudomonas	Ga0508010_19_87734_88708	porphobilinogen synthase
2934224604	866.618	-2.013	0.167	-9.08	0	0	ASV1ASV2-vs-ASV1	dn	Pseudomonas	Ga0508010_19_88728_90257	2-polyprenyl-6-methoxyphenol hydroxylase-like FAD-dependent oxidoreductase
2934224606	52.802	-2.415	0.39	-4.909	0	0	ASV1ASV2-vs-ASV1	dn	Pseudomonas	Ga0508010_19_91537_92196	protein-S-isoprenylcysteine O-methyltransferase Ste14
2934224612	88.123	1.4	0.252	3.57	0	0.001	ASV1ASV2-vs-ASV1	up	Pseudomonas	Ga0508010_20_5075_5782	RsmE family RNA methyltransferase
2934224618	272.036	1.185	0.192	3.566	0	0.001	ASV1ASV2-vs-ASV1	up	Pseudomonas	Ga0508010_20_8139_9743	ubiquinone biosynthesis protein
2934224629	736.706	1.056	0.229	2.426	0.015	0.04	ASV1ASV2-vs-ASV1	up	Pseudomonas	Ga0508010_20_19193_20533	ATP-dependent HslUV protease ATP-binding subunit HslU
2934224631	152.625	2.126	0.23	7.069	0	0	ASV1ASV2-vs-ASV1	up	Pseudomonas	Ga0508010_20_21348_22049	cell division protein FtsN
2934224632	876.879	1.548	0.168	6.248	0	0	ASV1ASV2-vs-ASV1	up	Pseudomonas	Ga0508010_20_22051_23787	arginyl-tRNA synthetase
2934224633	190.171	2.065	0.214	7.314	0	0	ASV1ASV2-vs-ASV1	up	Pseudomonas	Ga0508010_20_24026_26260	primosomal protein N' (replication factor Y)
2934224635	367.594	3.387	0.193	14.927	0	0	ASV1ASV2-vs-ASV1	up	Pseudomonas	Ga0508010_20_26575_26790	large subunit ribosomal protein L31
2934224636	61.454	2.236	0.324	5.355	0	0	ASV1ASV2-vs-ASV1	up	Pseudomonas	Ga0508010_20_26799_27617	endonuclease YncB( thermonuclease family)
2934224637	3160.72	2.731	0.172	12.945	0	0	ASV1ASV2-vs-ASV1	up	Pseudomonas	Ga0508010_20_27799_29067	malate dehydrogenase (oxaloacetate-decarboxylating)(NADP+)
2934224640	1164.61	1.366	0.245	3.528	0	0.001	ASV1ASV2-vs-ASV1	up	Pseudomonas	Ga0508010_20_30208_32649	penicillin-binding protein 1A
2934224641	1060.65	-2.108	0.17	-9.448	0	0	ASV1ASV2-vs-ASV1	dn	Pseudomonas	Ga0508010_20_32863_33927	type IV pilus assembly protein PilM
2934224642	141.634	-1.959	0.227	-6.426	0	0	ASV1ASV2-vs-ASV1	dn	Pseudomonas	Ga0508010_20_33927_34493	type IV pilus assembly protein PilN
2934224643	190.157	-1.888	0.25	-5.552	0	0	ASV1ASV2-vs-ASV1	dn	Pseudomonas	Ga0508010_20_34490_35113	type IV pilus assembly protein PilO
2934224644	62.395	-1.936	0.344	-4.175	0	0	ASV1ASV2-vs-ASV1	dn	Pseudomonas	Ga0508010_20_35110_35637	type IV pilus assembly protein PilP
2934224645	1592.25	-2.193	0.141	-11.99	0	0	ASV1ASV2-vs-ASV1	dn	Pseudomonas	Ga0508010_20_35651_37729	type IV pilus assembly protein PilQ
2934224649	9567.83	1.809	0.143	9.121	0	0	ASV1ASV2-vs-ASV1	up	Pseudomonas	Ga0508010_20_41492_45937	glutamate synthase (NADPH/NADH) large chain
2934224650	2535.94	2.029	0.137	11.187	0	0	ASV1ASV2-vs-ASV1	up	Pseudomonas	Ga0508010_20_45971_47389	glutamate synthase (NADPH/NADH) small chain
2934224651	606.105	1.844	0.217	6.207	0	0	ASV1ASV2-vs-ASV1	up	Pseudomonas	Ga0508010_20_47638_48705	uroporphyrinogen decarboxylase
2934224669	8.505	-2.77	0.829	-2.74	0.006	0.017	ASV1ASV2-vs-ASV1	dn	Pseudomonas	Ga0508010_20_64928_65524	transcriptional regulator with XRE-family HTH domain
2934224672	45.449	-1.403	0.323	-2.795	0.005	0.015	ASV1ASV2-vs-ASV1	dn	Pseudomonas	Ga0508010_20_67243_67503	hypothetical protein
2934224678	271.045	-1.367	0.186	-4.668	0	0	ASV1ASV2-vs-ASV1	dn	Pseudomonas	Ga0508010_20_71569_72492	DNA-binding transcriptional LysR family regulator
2934224682	504.72	-1.105	0.16	-3.788	0	0.001	ASV1ASV2-vs-ASV1	dn	Pseudomonas	Ga0508010_20_75026_76222	3-oxoacyl-[acyl-carrier-protein] synthase-1
2934224683	118.111	-1.084	0.228	-2.564	0.01	0.028	ASV1ASV2-vs-ASV1	dn	Pseudomonas	Ga0508010_20_76219_76704	hypothetical protein
2934224697	284.368	-1.008	0.208	-2.448	0.014	0.038	ASV1ASV2-vs-ASV1	dn	Pseudomonas	Ga0508010_20_89431_90240	1-acyl-sn-glycerol-3-phosphate acyltransferase
2934224701	194.286	2.019	0.2	7.584	0	0	ASV1ASV2-vs-ASV1	up	Pseudomonas	Ga0508010_21_161_952	phospholipid-binding lipoprotein MlaA
2934224702	604.825	1.569	0.189	5.643	0	0	ASV1ASV2-vs-ASV1	up	Pseudomonas	Ga0508010_21_945_2243	hypothetical protein
2934224708	11193.2	2.215	0.217	7.902	0	0	ASV1ASV2-vs-ASV1	up	Pseudomonas	Ga0508010_21_8221_9510	citrate synthase
2934224709	739.367	2.269	0.165	10.741	0	0	ASV1ASV2-vs-ASV1	up	Pseudomonas	Ga0508010_21_9874_10248	succinate dehydrogenase / fumarate reductase cytochrome b subunit
2934224710	36.762	2.115	0.374	4.313	0	0	ASV1ASV2-vs-ASV1	up	Pseudomonas	Ga0508010_21_10242_10610	succinate dehydrogenase / fumarate reductase membrane anchor subunit
2934224711	1707.82	2.18	0.158	10.598	0	0	ASV1ASV2-vs-ASV1	up	Pseudomonas	Ga0508010_21_10614_12389	succinate dehydrogenase / fumarate reductase flavoprotein subunit
2934224712	2446.84	2.444	0.147	13.193	0	0	ASV1ASV2-vs-ASV1	up	Pseudomonas	Ga0508010_21_12401_13105	succinate dehydrogenase / fumarate reductase iron-sulfur subunit
2934224714	10672	2.243	0.149	11.665	0	0	ASV1ASV2-vs-ASV1	up	Pseudomonas	Ga0508010_21_13368_16199	2-oxoglutarate dehydrogenase E1 component
2934224715	2350.63	1.898	0.189	7.418	0	0	ASV1ASV2-vs-ASV1	up	Pseudomonas	Ga0508010_21_16242_17459	2-oxoglutarate dehydrogenase E2 component (dihydrolipoamide succinyltransferase)
2934224716	5609.62	2.222	0.148	11.657	0	0	ASV1ASV2-vs-ASV1	up	Pseudomonas	Ga0508010_21_17571_19007	dihydrolipoamide dehydrogenase
2934224718	7463.92	2.546	0.148	13.827	0	0	ASV1ASV2-vs-ASV1	up	Pseudomonas	Ga0508010_21_19204_20370	succinyl-CoA synthetase beta subunit
2934224719	3563.93	2.522	0.153	13.193	0	0	ASV1ASV2-vs-ASV1	up	Pseudomonas	Ga0508010_21_20370_21251	succinyl-CoA synthetase alpha subunit
2934224720	182.709	3.155	0.261	10.156	0	0	ASV1ASV2-vs-ASV1	up	Pseudomonas	Ga0508010_21_21683_22996	LIVCS family branched-chain amino acid:cation transporter
2934224721	79.145	1.407	0.264	3.43	0.001	0.002	ASV1ASV2-vs-ASV1	up	Pseudomonas	Ga0508010_21_23234_23971	uncharacterized membrane protein
2934224722	72.257	-1.905	0.323	-4.351	0	0	ASV1ASV2-vs-ASV1	dn	Pseudomonas	Ga0508010_21_23971_24372	uncharacterized MAPEG superfamily protein
2934224723	164.511	-1.376	0.282	-3.101	0.002	0.006	ASV1ASV2-vs-ASV1	dn	Pseudomonas	Ga0508010_21_24440_24679	protein involved in sex pheromone biosynthesis
2934224727	180.966	1.317	0.225	3.628	0	0.001	ASV1ASV2-vs-ASV1	up	Pseudomonas	Ga0508010_21_27827_28555	dienelactone hydrolase
2934224731	1611.09	1.082	0.167	3.487	0	0.002	ASV1ASV2-vs-ASV1	up	Pseudomonas	Ga0508010_21_31447_31962	3-hydroxyacyl-[acyl-carrier protein] dehydratase/trans-2-decenoyl-[acyl-carrier protein] isomerase
2934224734	144.984	1.351	0.215	3.957	0	0	ASV1ASV2-vs-ASV1	up	Pseudomonas	Ga0508010_21_35035_37158	iron complex outermembrane receptor protein
2934224738	1135.6	-1.807	0.198	-6.599	0	0	ASV1ASV2-vs-ASV1	dn	Pseudomonas	Ga0508010_21_39405_41072	long-chain acyl-CoA synthetase
2934224747	256.545	-1.039	0.206	-2.621	0.009	0.024	ASV1ASV2-vs-ASV1	dn	Pseudomonas	Ga0508010_21_48385_49161	two-component system OmpR family response regulator
2934224748	300.486	1.464	0.215	4.479	0	0	ASV1ASV2-vs-ASV1	up	Pseudomonas	Ga0508010_21_49455_50153	orotidine-5'-phosphate decarboxylase
2934224751	181.441	-1.713	0.224	-5.422	0	0	ASV1ASV2-vs-ASV1	dn	Pseudomonas	Ga0508010_21_52409_53815	DNA-binding transcriptional MocR family regulator
2934224752	649.137	-1.244	0.157	-4.744	0	0	ASV1ASV2-vs-ASV1	dn	Pseudomonas	Ga0508010_21_53947_55914	methyl-accepting chemotaxis protein
2934224758	4916.93	-2.378	0.153	-12.286	0	0	ASV1ASV2-vs-ASV1	dn	Pseudomonas	Ga0508010_21_57580_58446	AraC-like DNA-binding protein
2934224759	1588.7	-3.323	0.151	-18.682	0	0	ASV1ASV2-vs-ASV1	dn	Pseudomonas	Ga0508010_21_58879_59076	pilus assembly protein Flp/PilA
2934224760	434.625	-3.741	0.212	-15.314	0	0	ASV1ASV2-vs-ASV1	dn	Pseudomonas	Ga0508010_21_59230_59424	pilus assembly protein Flp/PilA
2934224761	159.923	-2.936	0.261	-9.326	0	0	ASV1ASV2-vs-ASV1	dn	Pseudomonas	Ga0508010_21_59455_59985	prepilin peptidase CpaA
2934224762	1757.27	-3.635	0.16	-19.542	0	0	ASV1ASV2-vs-ASV1	dn	Pseudomonas	Ga0508010_21_59988_61322	hypothetical protein
2934224763	692.33	-3.478	0.196	-15.189	0	0	ASV1ASV2-vs-ASV1	dn	Pseudomonas	Ga0508010_21_61338_62156	pilus assembly protein CpaB
2934224764	962.155	-3.309	0.171	-16.467	0	0	ASV1ASV2-vs-ASV1	dn	Pseudomonas	Ga0508010_21_62224_63558	Flp pilus assembly protein TadG
2934224765	393.795	-3.323	0.192	-14.723	0	0	ASV1ASV2-vs-ASV1	dn	Pseudomonas	Ga0508010_21_63567_64046	hypothetical protein
2934224766	139.076	-3.299	0.272	-10.27	0	0	ASV1ASV2-vs-ASV1	dn	Pseudomonas	Ga0508010_21_64046_64540	Flp pilus assembly protein TadG
2934224767	988.783	-2.7	0.183	-12.033	0	0	ASV1ASV2-vs-ASV1	dn	Pseudomonas	Ga0508010_21_64534_65754	pilus assembly protein CpaE
2934224768	2097.22	-3.263	0.155	-17.833	0	0	ASV1ASV2-vs-ASV1	dn	Pseudomonas	Ga0508010_21_65758_67200	pilus assembly protein CpaF
2934224769	606.855	-2.854	0.198	-11.9	0	0	ASV1ASV2-vs-ASV1	dn	Pseudomonas	Ga0508010_21_67197_68183	tight adherence protein B
2934224770	808.585	-2.299	0.162	-11.077	0	0	ASV1ASV2-vs-ASV1	dn	Pseudomonas	Ga0508010_21_68213_69175	tight adherence protein C
2934224771	4804.99	-2.356	0.16	-11.595	0	0	ASV1ASV2-vs-ASV1	dn	Pseudomonas	Ga0508010_21_69373_69645	hypothetical protein
2934224772	7150.49	-2.456	0.159	-12.31	0	0	ASV1ASV2-vs-ASV1	dn	Pseudomonas	Ga0508010_21_69665_70375	Flp pilus assembly protein TadD
2934224773	20330.5	-2.379	0.167	-11.228	0	0	ASV1ASV2-vs-ASV1	dn	Pseudomonas	Ga0508010_21_70411_71649	pilus assembly protein CpaC
2934224783	9245.26	-1.617	0.165	-6.768	0	0	ASV1ASV2-vs-ASV1	dn	Pseudomonas	Ga0508010_21_79826_82273	acyl-CoA dehydrogenase
2934224789	461.212	-1.731	0.16	-7.697	0	0	ASV1ASV2-vs-ASV1	dn	Pseudomonas	Ga0508010_22_977_1411	8-oxo-dGTP diphosphatase
2934224790	5185.72	-2.645	0.16	-13.383	0	0	ASV1ASV2-vs-ASV1	dn	Pseudomonas	Ga0508010_22_1561_2895	response regulator RpfG family c-di-GMP phosphodiesterase
2934224791	3830.05	-2.589	0.158	-13.221	0	0	ASV1ASV2-vs-ASV1	dn	Pseudomonas	Ga0508010_22_3140_5464	diguanylate cyclase (GGDEF)-like protein/PAS domain S-box-containing protein
2934224792	2898.7	-2.926	0.177	-13.691	0	0	ASV1ASV2-vs-ASV1	dn	Pseudomonas	Ga0508010_22_5461_7332	diguanylate cyclase (GGDEF)-like protein
2934224793	885.646	-3.09	0.176	-14.758	0	0	ASV1ASV2-vs-ASV1	dn	Pseudomonas	Ga0508010_22_7376_8335	cytochrome c peroxidase
2934224794	2050.61	-2.502	0.154	-12.971	0	0	ASV1ASV2-vs-ASV1	dn	Pseudomonas	Ga0508010_22_8332_10143	two-component system NtrC family sensor kinase
2934224795	2163.06	-3.054	0.155	-16.508	0	0	ASV1ASV2-vs-ASV1	dn	Pseudomonas	Ga0508010_22_10140_11546	two-component system NtrC family sensor kinase
2934224798	626.594	-1.506	0.19	-5.284	0	0	ASV1ASV2-vs-ASV1	dn	Pseudomonas	Ga0508010_22_14159_15856	mannosyltransferase
2934224799	151.789	-1.181	0.223	-3.05	0.002	0.007	ASV1ASV2-vs-ASV1	dn	Pseudomonas	Ga0508010_22_16023_17540	mannosyltransferase
2934224800	82.287	-2.984	0.352	-7.066	0	0	ASV1ASV2-vs-ASV1	dn	Pseudomonas	Ga0508010_22_17534_19039	hypothetical protein
2934224801	152.763	-2.267	0.23	-7.69	0	0	ASV1ASV2-vs-ASV1	dn	Pseudomonas	Ga0508010_22_19036_19974	glycosyltransferase involved in cell wall biosynthesis
2934224805	28.99	-2.252	0.48	-3.648	0	0.001	ASV1ASV2-vs-ASV1	dn	Pseudomonas	Ga0508010_22_23854_24312	putative transposase
2934224806	5546.34	-3.413	0.17	-17.157	0	0	ASV1ASV2-vs-ASV1	dn	Pseudomonas	Ga0508010_22_24614_27760	membrane peptidoglycan carboxypeptidase
2934224807	1475.5	-3.683	0.191	-16.638	0	0	ASV1ASV2-vs-ASV1	dn	Pseudomonas	Ga0508010_22_27927_33020	hypothetical protein
2934224818	117.986	-1.996	0.24	-6.24	0	0	ASV1ASV2-vs-ASV1	dn	Pseudomonas	Ga0508010_22_44226_44456	uncharacterized protein (DUF2132 family)
2934224820	3933.74	-1.803	0.181	-7.193	0	0	ASV1ASV2-vs-ASV1	dn	Pseudomonas	Ga0508010_22_46384_48795	quinoprotein glucose dehydrogenase
2934224821	102.28	-1.726	0.293	-4.179	0	0	ASV1ASV2-vs-ASV1	dn	Pseudomonas	Ga0508010_22_49055_49918	LmbE family N-acetylglucosaminyl deacetylase
2934224824	74.936	1.155	0.264	2.477	0.013	0.036	ASV1ASV2-vs-ASV1	up	Pseudomonas	Ga0508010_22_53974_54366	inhibitor of cysteine peptidase
2934224825	43.895	2.019	0.342	4.435	0	0	ASV1ASV2-vs-ASV1	up	Pseudomonas	Ga0508010_22_54369_55004	alkenylglycerophosphocholine/alkenylglycerophosphoethanolamine hydrolase
2934224826	105.869	3.168	0.325	8.203	0	0	ASV1ASV2-vs-ASV1	up	Pseudomonas	Ga0508010_22_55224_55967	tRNA (cmo5U34)-methyltransferase
2934224827	121.583	2.129	0.315	5.168	0	0	ASV1ASV2-vs-ASV1	up	Pseudomonas	Ga0508010_22_55964_56920	tRNA (mo5U34)-methyltransferase
2934224828	76.542	1.178	0.288	2.352	0.019	0.049	ASV1ASV2-vs-ASV1	up	Pseudomonas	Ga0508010_22_57054_57551	tRNA(adenine34) deaminase
2934224829	292.394	2.182	0.22	7.65	0	0	ASV1ASV2-vs-ASV1	up	Pseudomonas	Ga0508010_22_57551_58927	FtsP/CotA-like multicopper oxidase with cupredoxin domain
2934224833	397.795	-1.866	0.206	-6.621	0	0	ASV1ASV2-vs-ASV1	dn	Pseudomonas	Ga0508010_22_63451_65100	trehalose-6-phosphate hydrolase
2934224834	275.926	-1.251	0.241	-3.118	0.002	0.006	ASV1ASV2-vs-ASV1	dn	Pseudomonas	Ga0508010_22_65218_66660	PTS system trehalose-specific IIC component
2934224837	470.834	2.653	0.195	11.042	0	0	ASV1ASV2-vs-ASV1	up	Pseudomonas	Ga0508010_22_70824_72401	GMP synthase (glutamine-hydrolysing)
2934224838	2002.5	2.053	0.175	8.896	0	0	ASV1ASV2-vs-ASV1	up	Pseudomonas	Ga0508010_22_72527_73996	IMP dehydrogenase
2934224844	205.738	1.116	0.191	3.229	0.001	0.004	ASV1ASV2-vs-ASV1	up	Pseudomonas	Ga0508010_22_80396_81187	omega-amidase
2934224846	542.998	-1.64	0.166	-6.849	0	0	ASV1ASV2-vs-ASV1	dn	Pseudomonas	Ga0508010_23_131_1102	dipeptide transport system ATP-binding protein
2934224847	509.356	-1.632	0.162	-6.978	0	0	ASV1ASV2-vs-ASV1	dn	Pseudomonas	Ga0508010_23_1102_2070	dipeptide transport system ATP-binding protein
2934224849	230.96	-1.431	0.189	-4.929	0	0	ASV1ASV2-vs-ASV1	dn	Pseudomonas	Ga0508010_23_3003_4013	dipeptide transport system permease protein
2934224851	183.292	1.312	0.211	3.838	0	0	ASV1ASV2-vs-ASV1	up	Pseudomonas	Ga0508010_23_5762_7177	hypothetical protein
2934224852	147.47	1.64	0.229	4.97	0	0	ASV1ASV2-vs-ASV1	up	Pseudomonas	Ga0508010_23_7348_8949	dipeptide transport system substrate-binding protein
2934224866	441.69	-1.951	0.199	-7.283	0	0	ASV1ASV2-vs-ASV1	dn	Pseudomonas	Ga0508010_23_20941_22560	hypothetical protein
2934224872	48.108	1.887	0.366	3.791	0	0.001	ASV1ASV2-vs-ASV1	up	Pseudomonas	Ga0508010_23_29481_29873	4-carboxymuconolactone decarboxylase
2934224873	53.795	1.521	0.311	3.279	0.001	0.003	ASV1ASV2-vs-ASV1	up	Pseudomonas	Ga0508010_23_29870_30940	cation:H+ antiporter
2934224875	1332.91	1.807	0.17	7.678	0	0	ASV1ASV2-vs-ASV1	up	Pseudomonas	Ga0508010_23_31514_32959	aspartyl-tRNA(Asn)/glutamyl-tRNA(Gln) amidotransferase subunit B
2934224876	977.047	2.024	0.176	8.652	0	0	ASV1ASV2-vs-ASV1	up	Pseudomonas	Ga0508010_23_32970_34421	aspartyl-tRNA(Asn)/glutamyl-tRNA(Gln) amidotransferase subunit A
2934224877	120.099	1.641	0.232	4.925	0	0	ASV1ASV2-vs-ASV1	up	Pseudomonas	Ga0508010_23_34438_34725	aspartyl-tRNA(Asn)/glutamyl-tRNA(Gln) amidotransferase subunit C
2934224878	1628.26	2.107	0.161	9.987	0	0	ASV1ASV2-vs-ASV1	up	Pseudomonas	Ga0508010_23_34936_35973	rod shape-determining protein MreB
2934224879	352.011	1.626	0.206	5.46	0	0	ASV1ASV2-vs-ASV1	up	Pseudomonas	Ga0508010_23_36147_37238	rod shape-determining protein MreC
2934224891	15080.6	-1.065	0.143	-3.951	0	0	ASV1ASV2-vs-ASV1	dn	Pseudomonas	Ga0508010_23_49992_50300	putative sigma-54 modulation protein
2934224895	252.699	1.181	0.207	3.287	0.001	0.003	ASV1ASV2-vs-ASV1	up	Pseudomonas	Ga0508010_23_53342_53914	lipopolysaccharide export system protein LptC
2934224896	70.939	1.619	0.296	3.782	0	0.001	ASV1ASV2-vs-ASV1	up	Pseudomonas	Ga0508010_23_53922_54446	3-deoxy-D-manno-octulosonate 8-phosphate phosphatase (KDO 8-P phosphatase)
2934224897	557.992	1.61	0.165	6.74	0	0	ASV1ASV2-vs-ASV1	up	Pseudomonas	Ga0508010_23_54446_55420	arabinose-5-phosphate isomerase
2934224898	328.494	1.753	0.193	6.497	0	0	ASV1ASV2-vs-ASV1	up	Pseudomonas	Ga0508010_23_55697_56506	phospholipid/cholesterol/gamma-HCH transport system ATP-binding protein
2934224899	169.048	1.131	0.208	3.039	0.002	0.007	ASV1ASV2-vs-ASV1	up	Pseudomonas	Ga0508010_23_56506_57303	phospholipid/cholesterol/gamma-HCH transport system permease protein
2934224903	170.331	1.771	0.211	6.017	0	0	ASV1ASV2-vs-ASV1	up	Pseudomonas	Ga0508010_23_58859_59110	acid stress-induced BolA-like protein IbaG/YrbA
2934224904	1439.17	1.394	0.147	6.104	0	0	ASV1ASV2-vs-ASV1	up	Pseudomonas	Ga0508010_23_59133_60398	UDP-N-acetylglucosamine 1-carboxyvinyltransferase
2934224905	419.842	1.18	0.176	3.87	0	0	ASV1ASV2-vs-ASV1	up	Pseudomonas	Ga0508010_23_60524_61159	ATP phosphoribosyltransferase
2934224906	577.34	1.809	0.178	7.338	0	0	ASV1ASV2-vs-ASV1	up	Pseudomonas	Ga0508010_23_61286_62611	histidinol dehydrogenase
2934224907	279.305	1.409	0.175	5.207	0	0	ASV1ASV2-vs-ASV1	up	Pseudomonas	Ga0508010_23_62614_63666	histidinol-phosphate aminotransferase
2934224912	829.802	2.164	0.198	8.404	0	0	ASV1ASV2-vs-ASV1	up	Pseudomonas	Ga0508010_23_67271_68188	sulfate adenylyltransferase subunit 2
2934224913	787.476	2.294	0.187	9.586	0	0	ASV1ASV2-vs-ASV1	up	Pseudomonas	Ga0508010_23_68198_70096	bifunctional enzyme CysN/CysC
2934224914	87.339	1.478	0.25	3.915	0	0	ASV1ASV2-vs-ASV1	up	Pseudomonas	Ga0508010_23_70282_71187	1-acyl-sn-glycerol-3-phosphate acyltransferase
2934224915	577.541	1.127	0.157	4.006	0	0	ASV1ASV2-vs-ASV1	up	Pseudomonas	Ga0508010_23_71188_73287	phosphate acetyltransferase
2934224920	698.239	-1.276	0.169	-4.595	0	0	ASV1ASV2-vs-ASV1	dn	Pseudomonas	Ga0508010_23_77431_79017	hexosaminidase
2934224931	547.422	1.337	0.169	4.956	0	0	ASV1ASV2-vs-ASV1	up	Pseudomonas	Ga0508010_24_9930_11633	choline dehydrogenase
2934224936	389.12	2.766	0.205	11.026	0	0	ASV1ASV2-vs-ASV1	up	Pseudomonas	Ga0508010_24_17162_18547	ATP-independent RNA helicase DbpA
2934224937	156.173	1.536	0.226	4.577	0	0	ASV1ASV2-vs-ASV1	up	Pseudomonas	Ga0508010_24_18741_19919	predicted Rossmann fold flavoprotein
2934224943	4052.12	-1.707	0.169	-7.145	0	0	ASV1ASV2-vs-ASV1	dn	Pseudomonas	Ga0508010_24_24792_26915	diguanylate cyclase (GGDEF)-like protein/PAS domain S-box-containing protein
2934224944	817.413	-3.057	0.165	-15.478	0	0	ASV1ASV2-vs-ASV1	dn	Pseudomonas	Ga0508010_24_27227_27898	hypothetical protein
2934224947	67.422	-2.67	0.335	-6.476	0	0	ASV1ASV2-vs-ASV1	dn	Pseudomonas	Ga0508010_24_29298_29531	hypothetical protein
2934224958	1091.75	2.51	0.19	10.592	0	0	ASV1ASV2-vs-ASV1	up	Pseudomonas	Ga0508010_24_35666_36829	phosphoglycerate kinase
2934224959	534.196	2.395	0.164	11.583	0	0	ASV1ASV2-vs-ASV1	up	Pseudomonas	Ga0508010_24_36855_37940	D-erythrose 4-phosphate dehydrogenase
2934224960	3625.39	2.025	0.171	8.896	0	0	ASV1ASV2-vs-ASV1	up	Pseudomonas	Ga0508010_24_38092_40089	transketolase
2934224965	110.435	1.518	0.242	4.213	0	0	ASV1ASV2-vs-ASV1	up	Pseudomonas	Ga0508010_24_45094_45543	cytochrome c556
2934224971	2052.76	1.343	0.157	5.372	0	0	ASV1ASV2-vs-ASV1	up	Pseudomonas	Ga0508010_24_50443_51852	adenosylhomocysteinase
2934224972	283.687	1.91	0.199	7.073	0	0	ASV1ASV2-vs-ASV1	up	Pseudomonas	Ga0508010_24_52013_52858	methylenetetrahydrofolate reductase (NADPH)
2934224975	1306.32	1.724	0.148	8.26	0	0	ASV1ASV2-vs-ASV1	up	Pseudomonas	Ga0508010_24_55128_56984	ATP-dependent RNA helicase RhlE
2934224978	662.639	1.149	0.168	3.868	0	0	ASV1ASV2-vs-ASV1	up	Pseudomonas	Ga0508010_24_58734_60140	adenosylmethionine-8-amino-7-oxononanoate aminotransferase
2934224979	163.618	1.519	0.213	4.793	0	0	ASV1ASV2-vs-ASV1	up	Pseudomonas	Ga0508010_24_60330_61049	16S rRNA (uracil1498-N3)-methyltransferase
2934224987	1365.22	1.301	0.209	3.827	0	0	ASV1ASV2-vs-ASV1	up	Pseudomonas	Ga0508010_24_72186_73139	glutathione synthase
2934224988	119.206	1.849	0.232	5.825	0	0	ASV1ASV2-vs-ASV1	up	Pseudomonas	Ga0508010_24_73217_74116	protein TonB
2934224995	202.847	1.104	0.2	3.025	0.002	0.007	ASV1ASV2-vs-ASV1	up	Pseudomonas	Ga0508010_25_185_559	hypothetical protein
2934224999	164.204	2.904	0.233	10.332	0	0	ASV1ASV2-vs-ASV1	up	Pseudomonas	Ga0508010_25_4358_5062	biopolymer transport protein ExbB
2934225000	60.248	3.028	0.35	7.216	0	0	ASV1ASV2-vs-ASV1	up	Pseudomonas	Ga0508010_25_5059_5487	biopolymer transport protein ExbD
2934225001	80.994	2.146	0.273	6.039	0	0	ASV1ASV2-vs-ASV1	up	Pseudomonas	Ga0508010_25_5487_6497	tetraacyldisaccharide 4'-kinase
2934225003	172.449	1.876	0.224	6.132	0	0	ASV1ASV2-vs-ASV1	up	Pseudomonas	Ga0508010_25_6704_7468	3-deoxy-manno-octulosonate cytidylyltransferase (CMP-KDO synthetase)
2934225004	107.594	1.213	0.237	3.011	0.003	0.008	ASV1ASV2-vs-ASV1	up	Pseudomonas	Ga0508010_25_7468_7932	protein-tyrosine phosphatase
2934225005	132.959	1.865	0.227	6	0	0	ASV1ASV2-vs-ASV1	up	Pseudomonas	Ga0508010_25_7929_8948	UDP-N-acetylmuramate dehydrogenase
2934225009	3058.37	1.965	0.139	10.51	0	0	ASV1ASV2-vs-ASV1	up	Pseudomonas	Ga0508010_25_12742_15927	ribonuclease E
2934225015	849.029	3.01	0.174	14.45	0	0	ASV1ASV2-vs-ASV1	up	Pseudomonas	Ga0508010_25_20038_20565	uncharacterized protein
2934225017	112.619	1.641	0.236	4.843	0	0	ASV1ASV2-vs-ASV1	up	Pseudomonas	Ga0508010_25_20765_21775	glycerol-3-phosphate acyltransferase PlsX
2934225018	1323.67	1.556	0.165	6.411	0	0	ASV1ASV2-vs-ASV1	up	Pseudomonas	Ga0508010_25_21902_22840	[acyl-carrier-protein] S-malonyltransferase
2934225019	1225.41	2.243	0.161	10.818	0	0	ASV1ASV2-vs-ASV1	up	Pseudomonas	Ga0508010_25_22858_23601	3-oxoacyl-[acyl-carrier protein] reductase
2934225020	3387.62	1.345	0.152	5.567	0	0	ASV1ASV2-vs-ASV1	up	Pseudomonas	Ga0508010_25_23794_24030	acyl carrier protein
2934225032	95.148	-1.325	0.267	-3.087	0.002	0.006	ASV1ASV2-vs-ASV1	dn	Pseudomonas	Ga0508010_25_37859_38944	sugar lactone lactonase YvrE
2934225034	219.874	-1.012	0.187	-2.74	0.006	0.017	ASV1ASV2-vs-ASV1	dn	Pseudomonas	Ga0508010_25_39978_40766	glycine betaine/proline transport system substrate-binding protein
2934225037	3880.96	-4.86	0.168	-26	0	0	ASV1ASV2-vs-ASV1	dn	Pseudomonas	Ga0508010_25_42143_43324	outer membrane murein-binding lipoprotein Lpp
2934225038	322.504	-1.907	0.228	-6.161	0	0	ASV1ASV2-vs-ASV1	dn	Pseudomonas	Ga0508010_25_44020_44565	hypothetical protein
2934225039	667.155	-1.726	0.159	-7.733	0	0	ASV1ASV2-vs-ASV1	dn	Pseudomonas	Ga0508010_25_45260_48415	magnesium-transporting ATPase (P-type)/membrane-associated phospholipid phosphatase
2934225043	1224.6	-1.599	0.145	-7.581	0	0	ASV1ASV2-vs-ASV1	dn	Pseudomonas	Ga0508010_25_51085_52437	hypothetical protein
2934225044	598.366	-1.724	0.154	-7.924	0	0	ASV1ASV2-vs-ASV1	dn	Pseudomonas	Ga0508010_25_52707_53786	putative flavoprotein involved in K+ transport
2934225045	704.814	-2.474	0.161	-12.246	0	0	ASV1ASV2-vs-ASV1	dn	Pseudomonas	Ga0508010_25_53941_54435	hypothetical protein
2934225046	962.113	-1.888	0.253	-5.492	0	0	ASV1ASV2-vs-ASV1	dn	Pseudomonas	Ga0508010_25_55323_55784	N-acetylglutamate synthase-like GNAT family acetyltransferase
2934225055	45.226	-2.1	0.368	-4.351	0	0	ASV1ASV2-vs-ASV1	dn	Pseudomonas	Ga0508010_25_62165_62629	hypothetical protein
2934225056	472.91	-2.431	0.179	-10.759	0	0	ASV1ASV2-vs-ASV1	dn	Pseudomonas	Ga0508010_25_62799_63317	arsenite oxidase small subunit
2934225057	1978.52	-2.951	0.143	-17.176	0	0	ASV1ASV2-vs-ASV1	dn	Pseudomonas	Ga0508010_25_63332_65815	arsenite oxidase large subunit
2934225059	263.368	-1.463	0.19	-5.066	0	0	ASV1ASV2-vs-ASV1	dn	Pseudomonas	Ga0508010_25_66772_66999	hypothetical protein
2934225060	1513.07	-1.577	0.146	-7.392	0	0	ASV1ASV2-vs-ASV1	dn	Pseudomonas	Ga0508010_25_67137_67403	hypothetical protein
2934225061	1296.39	-1.396	0.208	-4.315	0	0	ASV1ASV2-vs-ASV1	dn	Pseudomonas	Ga0508010_25_67735_68520	CHAD domain-containing protein
2934225062	892.868	-1.657	0.205	-5.644	0	0	ASV1ASV2-vs-ASV1	dn	Pseudomonas	Ga0508010_25_68922_69128	hypothetical protein
2934225073	39.435	1.615	0.362	3.08	0.002	0.006	ASV1ASV2-vs-ASV1	up	Pseudomonas	Ga0508010_26_3669_4418	flagellar biosynthetic protein FliP
2934225075	172.731	1.778	0.224	5.718	0	0	ASV1ASV2-vs-ASV1	up	Pseudomonas	Ga0508010_26_4850_5311	flagellar motor switch protein FliN/FliY
2934225076	279.363	1.232	0.182	4.025	0	0	ASV1ASV2-vs-ASV1	up	Pseudomonas	Ga0508010_26_5381_6349	flagellar motor switch protein FliM
2934225077	202.886	1.274	0.278	2.782	0.005	0.015	ASV1ASV2-vs-ASV1	up	Pseudomonas	Ga0508010_26_6359_6859	flagellar FliL protein
2934225080	340.257	-1.197	0.177	-3.945	0	0	ASV1ASV2-vs-ASV1	dn	Pseudomonas	Ga0508010_26_8614_8958	HPt (histidine-containing phosphotransfer) domain-containing protein
2934225081	1261.59	-1.411	0.168	-5.433	0	0	ASV1ASV2-vs-ASV1	dn	Pseudomonas	Ga0508010_26_8989_10695	CheY-like chemotaxis protein
2934225082	730.137	-1.128	0.187	-3.348	0.001	0.003	ASV1ASV2-vs-ASV1	dn	Pseudomonas	Ga0508010_26_10701_11009	anti-anti-sigma factor
2934225083	19.985	1.782	0.466	2.752	0.006	0.017	ASV1ASV2-vs-ASV1	up	Pseudomonas	Ga0508010_26_11087_11536	flagellar FliJ protein
2934225084	256.508	2.144	0.189	8.684	0	0	ASV1ASV2-vs-ASV1	up	Pseudomonas	Ga0508010_26_11543_12901	flagellum-specific ATP synthase
2934225085	208.265	1.984	0.2	7.42	0	0	ASV1ASV2-vs-ASV1	up	Pseudomonas	Ga0508010_26_12891_13700	flagellar assembly protein FliH
2934225086	304.248	1.691	0.193	6.177	0	0	ASV1ASV2-vs-ASV1	up	Pseudomonas	Ga0508010_26_13705_14724	flagellar motor switch protein FliG
2934225087	551.479	1.228	0.156	4.681	0	0	ASV1ASV2-vs-ASV1	up	Pseudomonas	Ga0508010_26_14717_16504	flagellar M-ring protein FliF
2934225089	124.218	1.519	0.231	4.422	0	0	ASV1ASV2-vs-ASV1	up	Pseudomonas	Ga0508010_26_17146_18546	two-component system response regulator FlrC
2934225104	111.31	1.102	0.231	2.608	0.009	0.025	ASV1ASV2-vs-ASV1	up	Pseudomonas	Ga0508010_26_32088_33278	UDP-4-amino-4,6-dideoxy-N-acetyl-beta-L-altrosamine transaminase
2934225105	864.106	1.4	0.161	5.587	0	0	ASV1ASV2-vs-ASV1	up	Pseudomonas	Ga0508010_26_33368_36298	glycosyltransferase domain-containing protein
2934225106	162.961	1.636	0.206	5.516	0	0	ASV1ASV2-vs-ASV1	up	Pseudomonas	Ga0508010_26_36354_37082	cephalosporin hydroxylase
2934225107	92.832	1.899	0.258	5.42	0	0	ASV1ASV2-vs-ASV1	up	Pseudomonas	Ga0508010_26_37108_37773	sugar O-acyltransferase (sialic acid O-acetyltransferase NeuD family)
2934225108	86.162	2.132	0.277	5.88	0	0	ASV1ASV2-vs-ASV1	up	Pseudomonas	Ga0508010_26_37770_38891	perosamine synthetase
2934225109	122.421	1.605	0.229	4.833	0	0	ASV1ASV2-vs-ASV1	up	Pseudomonas	Ga0508010_26_38888_40114	SAM-dependent methyltransferase
2934225110	11.448	1.995	0.611	2.445	0.015	0.039	ASV1ASV2-vs-ASV1	up	Pseudomonas	Ga0508010_26_40111_40671	dTDP-4-dehydrorhamnose 3,5-epimerase
2934225111	77.087	1.717	0.279	4.366	0	0	ASV1ASV2-vs-ASV1	up	Pseudomonas	Ga0508010_26_40668_41750	CDP-glucose 4,6-dehydratase
2934225113	306.125	2.013	0.174	8.689	0	0	ASV1ASV2-vs-ASV1	up	Pseudomonas	Ga0508010_26_43347_46943	glycosyltransferase involved in cell wall biosynthesis
2934225116	349.246	1.327	0.173	4.793	0	0	ASV1ASV2-vs-ASV1	up	Pseudomonas	Ga0508010_26_50727_52019	flagellar protein FlgJ
2934225117	155.095	1.443	0.207	4.556	0	0	ASV1ASV2-vs-ASV1	up	Pseudomonas	Ga0508010_26_52021_53130	flagellar P-ring protein precursor FlgI
2934225122	1740.34	-4.957	0.166	-26.878	0	0	ASV1ASV2-vs-ASV1	dn	Pseudomonas	Ga0508010_26_57629_58420	phenylalanine-4-hydroxylase
2934225123	1129.9	-1.45	0.14	-6.774	0	0	ASV1ASV2-vs-ASV1	dn	Pseudomonas	Ga0508010_26_58490_58846	4a-hydroxytetrahydrobiopterin dehydratase
2934225125	160.489	2.572	0.244	8.506	0	0	ASV1ASV2-vs-ASV1	up	Pseudomonas	Ga0508010_26_60298_60429	hypothetical protein
2934225130	1123.88	-3.774	0.158	-20.787	0	0	ASV1ASV2-vs-ASV1	dn	Pseudomonas	Ga0508010_26_65025_65162	hypothetical protein
2934225131	646.16	-4.159	0.191	-19.17	0	0	ASV1ASV2-vs-ASV1	dn	Pseudomonas	Ga0508010_26_65230_66192	aminopeptidase
2934225137	197.449	1.301	0.19	4.213	0	0	ASV1ASV2-vs-ASV1	up	Pseudomonas	Ga0508010_27_3853_4413	membrane protein required for colicin V production
2934225138	300.235	1.383	0.178	4.95	0	0	ASV1ASV2-vs-ASV1	up	Pseudomonas	Ga0508010_27_4697_5353	DedD protein
2934225139	992.349	1.308	0.152	5.315	0	0	ASV1ASV2-vs-ASV1	up	Pseudomonas	Ga0508010_27_5337_6644	dihydrofolate synthase/folylpolyglutamate synthase
2934225140	725.62	1.959	0.17	8.575	0	0	ASV1ASV2-vs-ASV1	up	Pseudomonas	Ga0508010_27_6641_7561	acetyl-CoA carboxylase carboxyl transferase subunit beta
2934225141	255.296	1.81	0.187	6.99	0	0	ASV1ASV2-vs-ASV1	up	Pseudomonas	Ga0508010_27_7781_8404	phosphoribosylanthranilate isomerase
2934225142	127.027	2.763	0.257	8.817	0	0	ASV1ASV2-vs-ASV1	up	Pseudomonas	Ga0508010_27_8468_9322	tRNA pseudouridine38-40 synthase
2934225145	142.873	2.787	0.267	8.573	0	0	ASV1ASV2-vs-ASV1	up	Pseudomonas	Ga0508010_27_13215_14225	aspartate-semialdehyde dehydrogenase
2934225146	1153.78	1.476	0.18	5.415	0	0	ASV1ASV2-vs-ASV1	up	Pseudomonas	Ga0508010_27_14479_15591	aspartate-semialdehyde dehydrogenase
2934225152	5051.85	-2.124	0.138	-11.77	0	0	ASV1ASV2-vs-ASV1	dn	Pseudomonas	Ga0508010_27_20917_24207	diguanylate cyclase (GGDEF)-like protein/PAS domain S-box-containing protein
2934225155	182.103	1.933	0.209	6.843	0	0	ASV1ASV2-vs-ASV1	up	Pseudomonas	Ga0508010_27_24836_25795	tRNA-dihydrouridine synthase C
2934225163	658.179	2.128	0.197	8.277	0	0	ASV1ASV2-vs-ASV1	up	Pseudomonas	Ga0508010_27_28723_30204	glutamyl-tRNA synthetase
2934225167	2927.82	2.773	0.214	10.635	0	0	ASV1ASV2-vs-ASV1	up	Pseudomonas	Ga0508010_27_35507_36703	aromatic-amino-acid transaminase
2934225185	408.855	1.993	0.165	9.066	0	0	ASV1ASV2-vs-ASV1	up	Pseudomonas	Ga0508010_27_50006_50668	ribonuclease T2
2934225186	256.314	1.184	0.175	3.917	0	0	ASV1ASV2-vs-ASV1	up	Pseudomonas	Ga0508010_27_50798_51409	predicted alpha/beta hydrolase family esterase
2934225187	1535.37	-2.034	0.169	-9.07	0	0	ASV1ASV2-vs-ASV1	dn	Pseudomonas	Ga0508010_27_51499_51987	hypothetical protein
2934225193	2090.41	-2.802	0.142	-16.233	0	0	ASV1ASV2-vs-ASV1	dn	Pseudomonas	Ga0508010_27_55190_55882	hypothetical protein
2934225194	1277.43	-3.08	0.158	-16.343	0	0	ASV1ASV2-vs-ASV1	dn	Pseudomonas	Ga0508010_27_55879_56673	hypothetical protein
2934225195	13.613	-2.374	0.635	-2.952	0.003	0.009	ASV1ASV2-vs-ASV1	dn	Pseudomonas	Ga0508010_27_56725_57039	flagellar motor protein MotB
2934225199	83.962	-1.309	0.255	-3.166	0.002	0.005	ASV1ASV2-vs-ASV1	dn	Pseudomonas	Ga0508010_27_59161_59331	hypothetical protein
2934225200	2572.38	-2.116	0.173	-9.355	0	0	ASV1ASV2-vs-ASV1	dn	Pseudomonas	Ga0508010_27_59586_59987	hypothetical protein
2934225201	1824.61	-2.074	0.167	-9.445	0	0	ASV1ASV2-vs-ASV1	dn	Pseudomonas	Ga0508010_27_60001_62112	hypothetical protein
2934225202	1760.67	-2.693	0.141	-15.563	0	0	ASV1ASV2-vs-ASV1	dn	Pseudomonas	Ga0508010_27_62288_62869	hypothetical protein
2934225203	7624.58	-2.784	0.146	-15.664	0	0	ASV1ASV2-vs-ASV1	dn	Pseudomonas	Ga0508010_27_62866_64677	hypothetical protein
2934225208	367.859	1.055	0.168	3.306	0.001	0.003	ASV1ASV2-vs-ASV1	up	Pseudomonas	Ga0508010_28_3869_4522	nicotinamidase-related amidase
2934225212	6267.91	1.052	0.175	3.15	0.002	0.005	ASV1ASV2-vs-ASV1	up	Pseudomonas	Ga0508010_28_9352_10536	hypothetical protein
2934225220	303.966	-1.043	0.172	-3.153	0.002	0.005	ASV1ASV2-vs-ASV1	dn	Pseudomonas	Ga0508010_28_19306_19428	hypothetical protein
2934225238	107.662	-1.163	0.249	-2.664	0.008	0.022	ASV1ASV2-vs-ASV1	dn	Pseudomonas	Ga0508010_28_40562_41272	SAM-dependent methyltransferase
2934225240	797.04	1.473	0.163	5.978	0	0	ASV1ASV2-vs-ASV1	up	Pseudomonas	Ga0508010_28_41689_42573	rhamnosyltransferase subunit A
2934225241	174.148	1.628	0.23	4.9	0	0	ASV1ASV2-vs-ASV1	up	Pseudomonas	Ga0508010_28_42575_43345	DeoR family fructose operon transcriptional repressor
2934225243	614.587	-1.416	0.176	-5.197	0	0	ASV1ASV2-vs-ASV1	dn	Pseudomonas	Ga0508010_28_45032_45472	Ni/Co efflux regulator RcnB
2934225245	344.724	-1.229	0.203	-3.587	0	0.001	ASV1ASV2-vs-ASV1	dn	Pseudomonas	Ga0508010_28_46352_46657	hypothetical protein
2934225246	1462.44	-2.545	0.263	-7.78	0	0	ASV1ASV2-vs-ASV1	dn	Pseudomonas	Ga0508010_28_46734_48284	diguanylate cyclase (GGDEF)-like protein
2934225253	3480.81	-2.727	0.158	-14.103	0	0	ASV1ASV2-vs-ASV1	dn	Pseudomonas	Ga0508010_28_52234_52785	hypothetical protein
2934225256	279.134	-2.985	0.209	-11.893	0	0	ASV1ASV2-vs-ASV1	dn	Pseudomonas	Ga0508010_28_54520_55266	hypothetical protein
2934225257	1098.26	-2.85	0.221	-10.643	0	0	ASV1ASV2-vs-ASV1	dn	Pseudomonas	Ga0508010_28_55337_58357	diguanylate cyclase (GGDEF)-like protein
2934225258	817.233	-1.735	0.234	-5.27	0	0	ASV1ASV2-vs-ASV1	dn	Pseudomonas	Ga0508010_28_58345_59547	ABC-type sugar transport system substrate-binding protein
2934225259	729.011	-2.647	0.167	-12.859	0	0	ASV1ASV2-vs-ASV1	dn	Pseudomonas	Ga0508010_28_59833_60510	putative SOS response-associated peptidase YedK
2934225262	2444.47	-2.536	0.176	-11.539	0	0	ASV1ASV2-vs-ASV1	dn	Pseudomonas	Ga0508010_28_61651_61968	hypothetical protein
2934225263	146.127	-2.782	0.267	-8.55	0	0	ASV1ASV2-vs-ASV1	dn	Pseudomonas	Ga0508010_28_62069_62290	hypothetical protein
2934225264	399.765	-2.278	0.203	-8.773	0	0	ASV1ASV2-vs-ASV1	dn	Pseudomonas	Ga0508010_28_62271_62570	hypothetical protein
2934225272	59.479	-2.273	0.741	-2.392	0.017	0.044	ASV1ASV2-vs-ASV1	dn	Pseudomonas	Ga0508010_28_66653_67072	hypothetical protein
2934225276	1454.4	2.077	0.186	8.46	0	0	ASV1ASV2-vs-ASV1	up	Pseudomonas	Ga0508010_29_2879_4090	alanine-synthesizing transaminase
2934225280	1322.07	-1.561	0.195	-5.453	0	0	ASV1ASV2-vs-ASV1	dn	Pseudomonas	Ga0508010_29_5754_8132	signal transduction histidine kinase/ActR/RegA family two-component response regulator
2934225282	74.813	1.591	0.295	3.693	0	0.001	ASV1ASV2-vs-ASV1	up	Pseudomonas	Ga0508010_29_9134_9616	L-methionine (R)-S-oxide reductase
2934225286	1473.37	-1.141	0.144	-4.455	0	0	ASV1ASV2-vs-ASV1	dn	Pseudomonas	Ga0508010_29_14907_16238	dGTPase
2934225287	324.062	-1.095	0.175	-3.408	0.001	0.002	ASV1ASV2-vs-ASV1	dn	Pseudomonas	Ga0508010_29_16280_16624	hypothetical protein
2934225288	180.766	-1.662	0.23	-5.059	0	0	ASV1ASV2-vs-ASV1	dn	Pseudomonas	Ga0508010_29_16621_17010	uncharacterized membrane protein YqjE
2934225289	2059.1	-1.975	0.141	-10.476	0	0	ASV1ASV2-vs-ASV1	dn	Pseudomonas	Ga0508010_29_17012_17326	ElaB/YqjD/DUF883 family membrane-anchored ribosome-binding protein
2934225290	664.514	-1.49	0.219	-4.516	0	0	ASV1ASV2-vs-ASV1	dn	Pseudomonas	Ga0508010_29_17663_18871	Amt family ammonium transporter
2934225297	153.547	1.718	0.21	5.804	0	0	ASV1ASV2-vs-ASV1	up	Pseudomonas	Ga0508010_29_23868_24407	molybdenum cofactor biosynthesis protein B
2934225298	212.913	2.1	0.195	8.211	0	0	ASV1ASV2-vs-ASV1	up	Pseudomonas	Ga0508010_29_24391_25617	molybdopterin molybdotransferase
2934225301	106.404	-1.337	0.333	-2.513	0.012	0.032	ASV1ASV2-vs-ASV1	dn	Pseudomonas	Ga0508010_29_27223_27882	DNA-binding NarL/FixJ family response regulator
2934225306	2783.77	3.191	0.153	17.637	0	0	ASV1ASV2-vs-ASV1	up	Pseudomonas	Ga0508010_29_32236_32520	uncharacterized protein YaiE (UPF0345 family)
2934225307	516.069	-1.031	0.185	-2.875	0.004	0.012	ASV1ASV2-vs-ASV1	dn	Pseudomonas	Ga0508010_29_32601_33143	inhibitor of KinA sporulation pathway (predicted exonuclease)
2934225309	343.538	-1.027	0.184	-2.86	0.004	0.012	ASV1ASV2-vs-ASV1	dn	Pseudomonas	Ga0508010_29_35285_36082	isohexenylglutaconyl-CoA hydratase
2934225310	631.964	-1.078	0.182	-3.167	0.002	0.005	ASV1ASV2-vs-ASV1	dn	Pseudomonas	Ga0508010_29_36079_37236	citronellyl-CoA dehydrogenase
2934225313	351.071	-1.153	0.188	-3.472	0.001	0.002	ASV1ASV2-vs-ASV1	dn	Pseudomonas	Ga0508010_29_39777_41567	hypothetical protein
2934225315	472.064	-1.094	0.177	-3.359	0.001	0.003	ASV1ASV2-vs-ASV1	dn	Pseudomonas	Ga0508010_29_42474_43268	ABC-type amino acid transport substrate-binding protein
2934225318	349.29	-2.306	0.229	-7.897	0	0	ASV1ASV2-vs-ASV1	dn	Pseudomonas	Ga0508010_29_45277_46044	thiol:disulfide interchange protein DsbG
2934225324	10093.7	-1.871	0.142	-9.653	0	0	ASV1ASV2-vs-ASV1	dn	Pseudomonas	Ga0508010_29_51640_52098	PhnB protein
2934225325	20.274	-2.005	0.51	-2.95	0.003	0.009	ASV1ASV2-vs-ASV1	dn	Pseudomonas	Ga0508010_29_52385_52654	hypothetical protein
2934225329	149.796	-1.371	0.21	-4.142	0	0	ASV1ASV2-vs-ASV1	dn	Pseudomonas	Ga0508010_29_56617_57615	DNA-binding transcriptional LysR family regulator
2934225330	80.199	-1.942	0.285	-5.056	0	0	ASV1ASV2-vs-ASV1	dn	Pseudomonas	Ga0508010_29_57646_58644	NADPH2:quinone reductase
2934225333	85.874	1.155	0.272	2.411	0.016	0.042	ASV1ASV2-vs-ASV1	up	Pseudomonas	Ga0508010_29_59267_60154	inner membrane transporter RhtA
2934225344	18.187	1.995	0.512	2.922	0.003	0.01	ASV1ASV2-vs-ASV1	up	Pseudomonas	Ga0508010_30_12231_12443	hypothetical protein
2934225354	440.418	2.131	0.18	9.058	0	0	ASV1ASV2-vs-ASV1	up	Pseudomonas	Ga0508010_30_22855_23241	large subunit ribosomal protein L17
2934225355	6170.38	2.27	0.162	10.916	0	0	ASV1ASV2-vs-ASV1	up	Pseudomonas	Ga0508010_30_23284_24285	DNA-directed RNA polymerase subunit alpha
2934225356	2392.5	2.847	0.181	12.94	0	0	ASV1ASV2-vs-ASV1	up	Pseudomonas	Ga0508010_30_24308_24928	small subunit ribosomal protein S4
2934225357	1633.15	2.752	0.181	12.465	0	0	ASV1ASV2-vs-ASV1	up	Pseudomonas	Ga0508010_30_24947_25336	small subunit ribosomal protein S11
2934225358	2157.92	3.22	0.163	16.643	0	0	ASV1ASV2-vs-ASV1	up	Pseudomonas	Ga0508010_30_25367_25723	small subunit ribosomal protein S13
2934225360	5242.06	2.95	0.149	16.451	0	0	ASV1ASV2-vs-ASV1	up	Pseudomonas	Ga0508010_30_25995_27323	preprotein translocase subunit SecY
2934225361	1157.09	3.732	0.188	17.215	0	0	ASV1ASV2-vs-ASV1	up	Pseudomonas	Ga0508010_30_27324_27761	large subunit ribosomal protein L15
2934225362	6.959	2.575	0.851	2.437	0.015	0.039	ASV1ASV2-vs-ASV1	up	Pseudomonas	Ga0508010_30_27765_27941	large subunit ribosomal protein L30
2934225363	862.302	3.739	0.197	16.449	0	0	ASV1ASV2-vs-ASV1	up	Pseudomonas	Ga0508010_30_27944_28444	small subunit ribosomal protein S5
2934225364	221.905	3.936	0.265	12.975	0	0	ASV1ASV2-vs-ASV1	up	Pseudomonas	Ga0508010_30_28448_28798	large subunit ribosomal protein L18
2934225365	2481.09	3.167	0.18	14.782	0	0	ASV1ASV2-vs-ASV1	up	Pseudomonas	Ga0508010_30_28809_29342	large subunit ribosomal protein L6
2934225366	1688.48	3.598	0.198	15.682	0	0	ASV1ASV2-vs-ASV1	up	Pseudomonas	Ga0508010_30_29355_29747	small subunit ribosomal protein S8
2934225367	586.33	2.54	0.242	8.439	0	0	ASV1ASV2-vs-ASV1	up	Pseudomonas	Ga0508010_30_29956_30261	small subunit ribosomal protein S14
2934225368	9367.03	2.658	0.143	15.064	0	0	ASV1ASV2-vs-ASV1	up	Pseudomonas	Ga0508010_30_30275_30814	large subunit ribosomal protein L5
2934225369	245.724	2.674	0.232	9.362	0	0	ASV1ASV2-vs-ASV1	up	Pseudomonas	Ga0508010_30_30835_31149	large subunit ribosomal protein L24
2934225370	993.019	3.044	0.18	14.122	0	0	ASV1ASV2-vs-ASV1	up	Pseudomonas	Ga0508010_30_31161_31529	large subunit ribosomal protein L14
2934225371	84.539	3.589	0.33	9.354	0	0	ASV1ASV2-vs-ASV1	up	Pseudomonas	Ga0508010_30_31553_31819	small subunit ribosomal protein S17
2934225372	61.006	2.987	0.37	6.715	0	0	ASV1ASV2-vs-ASV1	up	Pseudomonas	Ga0508010_30_31822_32013	large subunit ribosomal protein L29
2934225373	444.322	3.312	0.206	13.655	0	0	ASV1ASV2-vs-ASV1	up	Pseudomonas	Ga0508010_30_32013_32426	large subunit ribosomal protein L16
2934225374	2121.57	3.085	0.171	15.1	0	0	ASV1ASV2-vs-ASV1	up	Pseudomonas	Ga0508010_30_32439_33125	small subunit ribosomal protein S3
2934225375	654.931	3.331	0.214	13.225	0	0	ASV1ASV2-vs-ASV1	up	Pseudomonas	Ga0508010_30_33139_33471	large subunit ribosomal protein L22
2934225376	380.02	3.105	0.198	13.164	0	0	ASV1ASV2-vs-ASV1	up	Pseudomonas	Ga0508010_30_33483_33758	small subunit ribosomal protein S19
2934225377	2840.12	3.327	0.176	16.052	0	0	ASV1ASV2-vs-ASV1	up	Pseudomonas	Ga0508010_30_33775_34599	large subunit ribosomal protein L2
2934225378	168.944	2.883	0.25	9.529	0	0	ASV1ASV2-vs-ASV1	up	Pseudomonas	Ga0508010_30_34614_34913	large subunit ribosomal protein L23
2934225379	937.827	3.935	0.212	16.233	0	0	ASV1ASV2-vs-ASV1	up	Pseudomonas	Ga0508010_30_34910_35512	large subunit ribosomal protein L4
2934225380	2683.97	3.244	0.186	14.753	0	0	ASV1ASV2-vs-ASV1	up	Pseudomonas	Ga0508010_30_35525_36160	large subunit ribosomal protein L3
2934225381	776.357	3.373	0.193	14.851	0	0	ASV1ASV2-vs-ASV1	up	Pseudomonas	Ga0508010_30_36241_36552	small subunit ribosomal protein S10
2934225382	1137.58	2.227	0.173	10.012	0	0	ASV1ASV2-vs-ASV1	up	Pseudomonas	Ga0508010_30_36710_37903	elongation factor Tu
2934225383	8018.34	3.02	0.166	15.167	0	0	ASV1ASV2-vs-ASV1	up	Pseudomonas	Ga0508010_30_37935_40040	elongation factor G
2934225384	1909.64	3.066	0.18	14.267	0	0	ASV1ASV2-vs-ASV1	up	Pseudomonas	Ga0508010_30_40071_40541	small subunit ribosomal protein S7
2934225385	6324.18	3.27	0.158	17.524	0	0	ASV1ASV2-vs-ASV1	up	Pseudomonas	Ga0508010_30_40660_41031	small subunit ribosomal protein S12
2934225387	10854	2.299	0.139	12.919	0	0	ASV1ASV2-vs-ASV1	up	Pseudomonas	Ga0508010_30_41248_45447	DNA-directed RNA polymerase subunit beta'
2934225388	9329.5	2.365	0.153	12.219	0	0	ASV1ASV2-vs-ASV1	up	Pseudomonas	Ga0508010_30_45511_49584	DNA-directed RNA polymerase subunit beta
2934225390	1042.39	3.267	0.159	17.452	0	0	ASV1ASV2-vs-ASV1	up	Pseudomonas	Ga0508010_30_49805_50170	large subunit ribosomal protein L7/L12
2934225391	4741.99	3.968	0.186	18.613	0	0	ASV1ASV2-vs-ASV1	up	Pseudomonas	Ga0508010_30_50246_50746	large subunit ribosomal protein L10
2934225393	1847.05	3.005	0.168	14.933	0	0	ASV1ASV2-vs-ASV1	up	Pseudomonas	Ga0508010_30_50945_51640	large subunit ribosomal protein L1
2934225394	3270.24	3.002	0.154	16.248	0	0	ASV1ASV2-vs-ASV1	up	Pseudomonas	Ga0508010_30_51640_52071	large subunit ribosomal protein L11
2934225395	880.381	2.632	0.215	9.898	0	0	ASV1ASV2-vs-ASV1	up	Pseudomonas	Ga0508010_30_52189_52722	transcriptional antiterminator NusG
2934225398	4473.81	2.86	0.205	11.532	0	0	ASV1ASV2-vs-ASV1	up	Pseudomonas	Ga0508010_30_53275_54468	elongation factor Tu
2934225405	941.614	-1.186	0.16	-4.288	0	0	ASV1ASV2-vs-ASV1	dn	Pseudomonas	Ga0508010_31_159_965	mono/diheme cytochrome c family protein
2934225406	246.787	-1.87	0.253	-5.412	0	0	ASV1ASV2-vs-ASV1	dn	Pseudomonas	Ga0508010_31_1075_1170	hypothetical protein
2934225423	274.265	-1.44	0.216	-4.355	0	0	ASV1ASV2-vs-ASV1	dn	Pseudomonas	Ga0508010_31_21282_21911	threonine/homoserine/homoserine lactone efflux protein
2934225427	3600.75	-1.027	0.138	-3.822	0	0	ASV1ASV2-vs-ASV1	dn	Pseudomonas	Ga0508010_31_25534_26280	acetoacetyl-CoA reductase
2934225428	3941.05	-2.6	0.138	-15.166	0	0	ASV1ASV2-vs-ASV1	dn	Pseudomonas	Ga0508010_31_26553_27692	AraC-like DNA-binding protein
2934225429	612.707	-2.137	0.18	-9.101	0	0	ASV1ASV2-vs-ASV1	dn	Pseudomonas	Ga0508010_31_27706_30024	pimeloyl-ACP methyl ester carboxylesterase
2934225440	96.852	-1.589	0.267	-4.073	0	0	ASV1ASV2-vs-ASV1	dn	Pseudomonas	Ga0508010_31_39585_41150	aerotaxis receptor
2934225449	620.738	-2.917	0.193	-12.494	0	0	ASV1ASV2-vs-ASV1	dn	Pseudomonas	Ga0508010_31_50641_51027	hypothetical protein
2934225450	1276.68	-3.105	0.154	-16.963	0	0	ASV1ASV2-vs-ASV1	dn	Pseudomonas	Ga0508010_31_51259_51621	osmotically inducible lipoprotein OsmE
2934225451	569.573	1.066	0.16	3.536	0	0.001	ASV1ASV2-vs-ASV1	up	Pseudomonas	Ga0508010_31_52034_52369	hypothetical protein
2934225454	80.975	-2.676	0.309	-7.032	0	0	ASV1ASV2-vs-ASV1	dn	Pseudomonas	Ga0508010_31_54067_55056	nucleoside-diphosphate-sugar epimerase
2934225455	47.465	-2.411	0.36	-5.301	0	0	ASV1ASV2-vs-ASV1	dn	Pseudomonas	Ga0508010_31_55090_55284	hypothetical protein
2934225467	415.638	-1.697	0.177	-6.748	0	0	ASV1ASV2-vs-ASV1	dn	Pseudomonas	Ga0508010_32_4911_6683	K+-transporting ATPase ATPase A chain
2934225468	394.991	-1.436	0.182	-5.14	0	0	ASV1ASV2-vs-ASV1	dn	Pseudomonas	Ga0508010_32_6694_8772	K+-transporting ATPase ATPase B chain
2934225469	89.827	-1.487	0.256	-3.861	0	0	ASV1ASV2-vs-ASV1	dn	Pseudomonas	Ga0508010_32_8779_9357	K+-transporting ATPase ATPase C chain
2934225470	548.05	-1.519	0.158	-6.468	0	0	ASV1ASV2-vs-ASV1	dn	Pseudomonas	Ga0508010_32_9380_12079	two-component system sensor histidine kinase KdpD
2934225471	199.733	-1.841	0.198	-6.77	0	0	ASV1ASV2-vs-ASV1	dn	Pseudomonas	Ga0508010_32_12076_12765	two-component system KDP operon response regulator KdpE
2934225472	6586.35	-4.838	0.181	-23.938	0	0	ASV1ASV2-vs-ASV1	dn	Pseudomonas	Ga0508010_32_12993_13322	hypothetical protein
2934225473	103.674	-4.139	0.381	-9.557	0	0	ASV1ASV2-vs-ASV1	dn	Pseudomonas	Ga0508010_32_13439_13561	hypothetical protein
2934225474	214.982	-2.866	0.217	-10.928	0	0	ASV1ASV2-vs-ASV1	dn	Pseudomonas	Ga0508010_32_13843_14976	D-aminopeptidase
2934225475	3000.2	-4.513	0.171	-23.435	0	0	ASV1ASV2-vs-ASV1	dn	Pseudomonas	Ga0508010_32_15076_15390	pentapeptide MXKDX repeat protein
2934225476	302.62	-3.93	0.223	-15.395	0	0	ASV1ASV2-vs-ASV1	dn	Pseudomonas	Ga0508010_32_15459_16232	DMSO/TMAO reductase YedYZ molybdopterin-dependent catalytic subunit
2934225477	243.998	-3.508	0.245	-12.282	0	0	ASV1ASV2-vs-ASV1	dn	Pseudomonas	Ga0508010_32_16236_16829	thiosulfate reductase cytochrome b subunit
2934225478	90.582	-1.762	0.268	-4.713	0	0	ASV1ASV2-vs-ASV1	dn	Pseudomonas	Ga0508010_32_17050_17484	hypothetical protein
2934225482	334.469	-2.193	0.19	-8.905	0	0	ASV1ASV2-vs-ASV1	dn	Pseudomonas	Ga0508010_32_20679_21590	L-serine/L-threonine ammonia-lyase
2934225483	206.346	-2.174	0.229	-7.301	0	0	ASV1ASV2-vs-ASV1	dn	Pseudomonas	Ga0508010_32_21729_22070	PII-like signaling protein
2934225484	225.083	-4.126	0.272	-13.32	0	0	ASV1ASV2-vs-ASV1	dn	Pseudomonas	Ga0508010_32_22334_22612	hypothetical protein
2934225491	29.748	1.615	0.397	2.809	0.005	0.014	ASV1ASV2-vs-ASV1	up	Pseudomonas	Ga0508010_32_30013_31011	peptidoglycan/LPS O-acetylase OafA/YrhL
2934225515	9949.06	-2.915	0.465	-5.19	0	0	ASV1ASV2-vs-ASV1	dn	Pseudomonas	Ga0508010_32_52860_54518	hypothetical protein
2934225518	1072.19	1.938	0.146	9.851	0	0	ASV1ASV2-vs-ASV1	up	Pseudomonas	Ga0508010_33_248_1711	NADH-quinone oxidoreductase subunit N
2934225519	893.856	1.805	0.154	8.455	0	0	ASV1ASV2-vs-ASV1	up	Pseudomonas	Ga0508010_33_1719_3251	NADH-quinone oxidoreductase subunit M
2934225520	1077.95	1.539	0.149	6.969	0	0	ASV1ASV2-vs-ASV1	up	Pseudomonas	Ga0508010_33_3291_5144	NADH-quinone oxidoreductase subunit L
2934225521	39.753	1.692	0.354	3.363	0.001	0.002	ASV1ASV2-vs-ASV1	up	Pseudomonas	Ga0508010_33_5141_5449	NADH-quinone oxidoreductase subunit K
2934225522	70.494	2.204	0.295	5.778	0	0	ASV1ASV2-vs-ASV1	up	Pseudomonas	Ga0508010_33_5454_5954	NADH-quinone oxidoreductase subunit J
2934225524	466.767	1.711	0.183	6.614	0	0	ASV1ASV2-vs-ASV1	up	Pseudomonas	Ga0508010_33_6522_7529	NADH-quinone oxidoreductase subunit H
2934225526	1371.48	1.052	0.159	3.469	0.001	0.002	ASV1ASV2-vs-ASV1	up	Pseudomonas	Ga0508010_33_10377_11732	NADH-quinone oxidoreductase subunit F
2934225529	2273.47	1.133	0.142	4.471	0	0	ASV1ASV2-vs-ASV1	up	Pseudomonas	Ga0508010_33_14087_14761	NADH-quinone oxidoreductase subunit B
2934225530	448.228	1.285	0.213	3.69	0	0.001	ASV1ASV2-vs-ASV1	up	Pseudomonas	Ga0508010_33_14772_15185	NADH-quinone oxidoreductase subunit A
2934225531	102969	1.835	0.191	6.986	0	0	ASV1ASV2-vs-ASV1	up	Pseudomonas	Ga0508010_33_15824_17149	isocitrate lyase
2934225533	28.73	1.626	0.391	2.876	0.004	0.012	ASV1ASV2-vs-ASV1	up	Pseudomonas	Ga0508010_33_18727_19152	predicted GNAT family N-acyltransferase
2934225534	229.186	2.647	0.233	9.236	0	0	ASV1ASV2-vs-ASV1	up	Pseudomonas	Ga0508010_33_19145_20311	50S ribosomal protein L16 3-hydroxylase
2934225535	1323.06	2.618	0.202	10.479	0	0	ASV1ASV2-vs-ASV1	up	Pseudomonas	Ga0508010_33_20397_21767	adenylosuccinate lyase
2934225536	166.539	1.639	0.218	5.224	0	0	ASV1ASV2-vs-ASV1	up	Pseudomonas	Ga0508010_33_21896_22519	high frequency lysogenization protein
2934225537	592.441	2.145	0.199	8.251	0	0	ASV1ASV2-vs-ASV1	up	Pseudomonas	Ga0508010_33_22516_23649	tRNA-specific 2-thiouridylase
2934225539	3464.42	2.637	0.186	11.494	0	0	ASV1ASV2-vs-ASV1	up	Pseudomonas	Ga0508010_33_24369_26594	isocitrate dehydrogenase
2934225541	6933.66	-2.382	0.215	-8.74	0	0	ASV1ASV2-vs-ASV1	dn	Pseudomonas	Ga0508010_33_28424_28687	CspA family cold shock protein
2934225542	1019.59	-1.663	0.167	-6.971	0	0	ASV1ASV2-vs-ASV1	dn	Pseudomonas	Ga0508010_33_28910_29272	ATP-dependent Clp protease adaptor protein ClpS
2934225543	7697.19	-1.696	0.136	-8.794	0	0	ASV1ASV2-vs-ASV1	dn	Pseudomonas	Ga0508010_33_29302_31572	ATP-dependent Clp protease ATP-binding subunit ClpA
2934225545	174.878	2.703	0.24	9.187	0	0	ASV1ASV2-vs-ASV1	up	Pseudomonas	Ga0508010_33_32972_33190	translation initiation factor IF-1
2934225546	1524.13	-2.015	0.229	-6.604	0	0	ASV1ASV2-vs-ASV1	dn	Pseudomonas	Ga0508010_33_33302_34009	arginyl-tRNA--protein-N-Asp/Glu arginylyltransferase
2934225548	1330.27	-1.359	0.159	-5.418	0	0	ASV1ASV2-vs-ASV1	dn	Pseudomonas	Ga0508010_33_34812_35762	thioredoxin-disulfide reductase
2934225554	398.689	1.463	0.164	5.88	0	0	ASV1ASV2-vs-ASV1	up	Pseudomonas	Ga0508010_33_42338_43732	uroporphyrin-III C-methyltransferase/precorrin-2 dehydrogenase/sirohydrochlorin ferrochelatase
2934225571	922.4	-2.179	0.187	-8.957	0	0	ASV1ASV2-vs-ASV1	dn	Pseudomonas	Ga0508010_34_3577_3918	hypothetical protein
2934225576	1280.52	-1.013	0.151	-3.397	0.001	0.002	ASV1ASV2-vs-ASV1	dn	Pseudomonas	Ga0508010_34_6338_7777	DNA-binding transcriptional MocR family regulator
2934225577	208.071	1.077	0.214	2.694	0.007	0.02	ASV1ASV2-vs-ASV1	up	Pseudomonas	Ga0508010_34_7978_8790	outer membrane protein OmpA-like peptidoglycan-associated protein
2934225580	5432.29	2.88	0.199	11.97	0	0	ASV1ASV2-vs-ASV1	up	Pseudomonas	Ga0508010_34_10059_10988	electron transfer flavoprotein alpha subunit
2934225581	7293.73	2.172	0.218	7.657	0	0	ASV1ASV2-vs-ASV1	up	Pseudomonas	Ga0508010_34_10991_11740	electron transfer flavoprotein beta subunit
2934225582	2096.34	1.555	0.231	4.575	0	0	ASV1ASV2-vs-ASV1	up	Pseudomonas	Ga0508010_34_12288_13958	electron-transferring-flavoprotein dehydrogenase
2934225584	21.805	1.666	0.48	2.428	0.015	0.04	ASV1ASV2-vs-ASV1	up	Pseudomonas	Ga0508010_34_15153_16205	uncharacterized zinc-type alcohol dehydrogenase-like protein
2934225595	73.475	1.19	0.264	2.614	0.009	0.025	ASV1ASV2-vs-ASV1	up	Pseudomonas	Ga0508010_34_28604_29407	DNA-binding IclR family transcriptional regulator
2934225596	60.501	1.195	0.295	2.358	0.018	0.048	ASV1ASV2-vs-ASV1	up	Pseudomonas	Ga0508010_34_29468_30778	ACS family D-galactonate transporter-like MFS transporter
2934225607	1055.49	-1.42	0.177	-5.205	0	0	ASV1ASV2-vs-ASV1	dn	Pseudomonas	Ga0508010_34_38049_38921	triacylglycerol lipase
2934225609	65.618	2.217	0.318	5.396	0	0	ASV1ASV2-vs-ASV1	up	Pseudomonas	Ga0508010_34_39563_40168	preprotein translocase subunit Sec61beta
2934225611	361.099	2.834	0.22	10.597	0	0	ASV1ASV2-vs-ASV1	up	Pseudomonas	Ga0508010_34_41526_42164	AcrR family transcriptional regulator
2934225615	148.784	-1.189	0.225	-3.063	0.002	0.007	ASV1ASV2-vs-ASV1	dn	Pseudomonas	Ga0508010_34_44417_44773	type IV pilus assembly protein PilZ
2934225616	168.933	1.46	0.21	4.572	0	0	ASV1ASV2-vs-ASV1	up	Pseudomonas	Ga0508010_34_44816_45802	DNA polymerase-3 subunit delta'
2934225617	198.998	1.319	0.191	4.279	0	0	ASV1ASV2-vs-ASV1	up	Pseudomonas	Ga0508010_34_45795_46493	dTMP kinase
[truncated: 166 more rows]

## Sheet: Fig 3c
	biofilm OD590
ASV2-ASV1	0.3326	0.3887	0.3607	0.4248	0.3527	0.525	0.3767	0.4569
ASV2-ASV57	0.5316	0.4816	0.309	0.4544	0.368	0.4271	0.5271	0.5089
ASV2-ASV45	0.4072	0.5101	0.4633	0.3978	0.4259	0.4914	0.3931	0.5148
ASV2-ASV49	0.2815	0.3335	0.3641	0.254	0.3488	0.2693	0.3366	0.3397
ASV2-ASV88	0.1913	0.2228	0.2736	0.2034	0.2978	0.2833	0.2203	0.3027
ASV2-ASV11	0.2794	0.2386	0.3798	0.3641	0.3639	0.3861	0.3107	0.3327
ASV2-ASV198	0.2029	0.2484	0.2256	0.2132	0.2319	0.2215	0.2112	0.1573
ASV2-ASV404	0.1679	0.1233	0.1798	0.1545	0.1843	0.1486	0.1219	0.1397
ASV2-ASV3126	0.2333	0.3425	0.1949	0.2392	0.2717	0.3248	0.2894	0.3514
ASV2-ASV4255	0.1109	0.1054	0.1643	0.1588	0.1356	0.1438	0.1616	0.1424
ASV2-ASV20	0.0878	0.0695	0.0821	0.0779	0.0764	0.087	0.0596	0.0634
ASV2-ASV16	0.1296	0.1249	0.1002	0.1189	0.1014	0.1096	0.1332	0.1214
ASV2-ASV456	0.0591	0.0577	0.0667	0.0619	0.0521	0.0612	0.0605	0.0751
ASV2-ASV1800	0.1579	0.153	0.1382	0.181	0.1974	0.1229	0.2007	0.1744
ASV2-ASV636	0.0453	0.057	0.0575	0.058	0.0554	0.0612	0.0549	0.0479
ASV7-ASV1	0.3232	0.2887	0.3734	0.3326	0.3012	0.3452	0.3263	0.3703
ASV7-ASV57	0.2587	0.2204	0.2827	0.1964	0.2899	0.2108	0.1869	0.2971
ASV7-ASV45	0.0371	0.0396	0.0368	0.0298	0.035	0.042	0.0361	0.0336
ASV7-ASV49	0.0631	0.0878	0.0811	0.0661	0.0713	0.0736	0.0901	0.0668
ASV7-ASV88	0.0978	0.0855	0.0989	0.1122	0.0933	0.1389	0.0867	0.0844
ASV7-ASV11	0.3638	0.2617	0.3383	0.3415	0.3957	0.2681	0.3287	0.3447
ASV7-ASV198	0.0895	0.096	0.0774	0.1119	0.0867	0.1156	0.0979	0.0811
ASV7-ASV404	0.6046	0.7966	0.697	0.7895	0.8321	0.7468	0.6757	0.6401
ASV7-ASV3126	0.5353	0.559	0.4785	0.5022	0.5874	0.5654	0.4927	0.5448
ASV7-ASV4255	0.2282	0.1912	0.1583	0.2015	0.2405	0.2775	0.2508	0.1809
ASV7-ASV20	0.0489	0.0593	0.0351	0.0415	0.0558	0.0529	0.0608	0.0583
ASV7-ASV16	0.1412	0.1113	0.128	0.1364	0.1053	0.1208	0.1268	0.1292
ASV7-ASV456	0.0592	0.0746	0.0502	0.0676	0.0716	0.0885	0.0767	0.0722
ASV7-ASV1800	0.0159	0.0157	0.0191	0.0181	0.0164	0.0208	0.0168	0.0193
ASV7-ASV636	0.0272	0.0352	0.029	0.037	0.0428	0.0349	0.0338	0.0316
ASV15-ASV1	0.1624	0.1682	0.1836	0.2281	0.1701	0.259	0.1785	0.1627
ASV15-ASV57	0.1346	0.1523	0.1731	0.125	0.1587	0.1362	0.1427	0.2004
ASV15-ASV45	0.3975	0.505	0.3367	0.5612	0.5705	0.4536	0.5378	0.4629
ASV15-ASV49	0.0824	0.0996	0.0881	0.0939	0.1015	0.1293	0.1054	0.0977
ASV15-ASV88	0.0671	0.077	0.0771	0.0558	0.0648	0.0526	0.0789	0.0699
ASV15-ASV11	0.4118	0.3714	0.3286	0.3089	0.3309	0.4155	0.3484	0.4376
ASV15-ASV198	0.5871	0.4942	0.3816	0.455	0.5627	0.6507	0.5774	0.5333
ASV15-ASV404	0.0153	0.016	0.0224	0.0213	0.0179	0.0208	0.0195	0.0177
ASV15-ASV3126	0.0757	0.0939	0.1025	0.09	0.1111	0.0929	0.0776	0.1073
ASV15-ASV4255	0.0283	0.0363	0.0316	0.0382	0.0264	0.0375	0.0289	0.0261
ASV15-ASV20	0.0505	0.0486	0.0713	0.0574	0.0638	0.0707	0.0537	0.0758
ASV15-ASV16	0.0143	0.0158	0.0181	0.0193	0.0175	0.0163	0.0145	0.0138
ASV15-ASV456	0.037	0.0452	0.0297	0.0343	0.0466	0.0397	0.0457	0.0407
ASV15-ASV1800	0.1165	0.1376	0.1152	0.0968	0.1426	0.1139	0.1481	0.1111
ASV15-ASV636	0.0561	0.0376	0.0338	0.049	0.0442	0.0367	0.038	0.058
ASV17-ASV1	0.3025	0.2734	0.2952	0.4082	0.4155	0.3608	0.3718	0.2806
ASV17-ASV57	0.083	0.0876	0.085	0.0901	0.1046	0.0859	0.102	0.0961
ASV17-ASV45	0.1567	0.147	0.1487	0.181	0.1939	0.1745	0.1794	0.1713
ASV17-ASV49	0.1787	0.2046	0.224	0.252	0.2347	0.2455	0.1938	0.2089
ASV17-ASV88	0.1311	0.1332	0.1068	0.0931	0.1044	0.1188	0.1116	0.1264
ASV17-ASV11	0.2296	0.2977	0.275	0.2447	0.2043	0.2725	0.2523	0.1943
ASV17-ASV198	0.1995	0.1866	0.1811	0.2199	0.1497	0.2069	0.194	0.1534
ASV17-ASV404	0.1037	0.1174	0.1652	0.1379	0.1133	0.1761	0.1488	0.142
ASV17-ASV3126	0.2111	0.2133	0.2391	0.2322	0.2477	0.1874	0.1723	0.2693
ASV17-ASV4255	0.1589	0.1764	0.1667	0.2151	0.2267	0.2093	0.1802	0.2248
ASV17-ASV20	0.0238	0.0284	0.0303	0.0249	0.0238	0.0279	0.0206	0.0254
ASV17-ASV16	0.039	0.0431	0.06	0.0451	0.059	0.0554	0.0477	0.0549
ASV17-ASV456	0.0319	0.0399	0.0268	0.0475	0.0451	0.0339	0.0343	0.0407
ASV17-ASV1800	0.0301	0.0253	0.0236	0.0324	0.0318	0.0283	0.0292	0.0247
ASV17-ASV636	0.0153	0.0169	0.0208	0.0223	0.0197	0.0225	0.0239	0.0241
ASV18-ASV1	0.1201	0.1518	0.1024	0.1138	0.1581	0.1277	0.1505	0.1543
ASV18-ASV57	0.0968	0.0851	0.0547	0.08	0.1053	0.0741	0.0926	0.0783
ASV18-ASV45	0.0682	0.0646	0.0531	0.0603	0.0591	0.0501	0.064	0.0477
ASV18-ASV49	0.0428	0.0569	0.0603	0.0476	0.0389	0.0418	0.0432	0.0364
ASV18-ASV88	0.0471	0.0459	0.0468	0.0317	0.0513	0.0392	0.0371	0.045
ASV18-ASV11	0.1058	0.0995	0.0583	0.0959	0.1017	0.0862	0.0872	0.0799
ASV18-ASV198	0.6067	0.6468	0.6296	0.5495	0.4293	0.4579	0.5724	0.4808
ASV18-ASV404	0.2068	0.156	0.1579	0.218	0.141	0.2406	0.1541	0.1692
ASV18-ASV3126	0.1509	0.1288	0.0924	0.147	0.1587	0.1041	0.1401	0.1028
ASV18-ASV4255	0.0988	0.097	0.1052	0.0852	0.1018	0.1061	0.0943	0.1043
ASV18-ASV20	0.0574	0.0483	0.0671	0.0597	0.0659	0.0557	0.0523	0.0682
ASV18-ASV16	0.029	0.0369	0.0462	0.0313	0.0398	0.0421	0.0317	0.0372
ASV18-ASV456	0.0224	0.0179	0.0205	0.0222	0.0172	0.0238	0.0174	0.016
ASV18-ASV1800	0.037	0.0392	0.0396	0.0373	0.0344	0.0414	0.0362	0.0351
ASV18-ASV636	0.0112	0.0149	0.016	0.0146	0.0157	0.0181	0.0116	0.0141

## Sheet: Fig 4c & 4d
	concentration (mg/L)
time (h)	0	0	0	12	12	12	36	36	36	48	48	48	60	60	60	72	72	72	84	84	84	96	96	96	108	108	108
D-thr	7.057	7.074	6.959	5.636	5.409	5.739	4.928	4.784	5.77	4.159	3.289	2.446	3.815	3.8	3.135	4.659	4.528	4.282	5.59	5.342	4.551	5.668	5.791	5.155	5.664	6.335	5.732
D-val	8.705	8.696	8.755	7.026	6.797	7.304	6.099	5.997	6.694	3.631	2.542	2.162	4.537	4.813	4.108	6.263	6.025	5.882	7.6	7.032	6.718	7.064	8.406	7.929	8.222	7.933	8.72
D-met	8.423	8.38	8.677	6.839	6.191	7.159	6.171	6.33	5.235	1.885	2.066	2.481	2.781	2.583	1.894	2.234	3.669	3.476	3.25	3.711	3.205	3.63	4.497	3.86	4.231	3.462	4.918
D-trp	5.636	5.643	5.596	4.278	3.965	4.271	3.771	3.721	4.061	3.321	3.14	2.571	3.332	3.516	2.962	3.667	3.788	4.034	3.875	4.534	3.709	4.691	3.784	4.389	3.541	4.769	5.132
D-phe	7.73	7.732	7.718	6.391	6.013	6.523	5.611	5.456	6.514	1.052	1.268	0.725	1.785	1.647	0.972	1.691	2.514	3.018	2.98	3.354	3.471	3.583	4.091	3.706	4.757	3.809	3.687
D-leu	6.571	6.574	6.482	5.405	5.2	5.457	4.718	4.777	4.375	3.644	2.929	1.998	3.537	3.744	2.506	4.415	3.699	3.739	4.519	3.648	5.148	4.783	4.367	5.22	4.956	4.58	5.715
	concentration (mg/L)
time (h)	0	0	0	12	12	12	36	36	36	48	48	48	72	72	72	96	96	96	108	108	108
Thr	9.959	10.093	10.929	10.142	10.179	10.517	9.251	9.189	10.137	44.109	36.401	39.152	46.997	52.423	61.196	47.216	55.021	66.861	54.172	58.033	65.935
Val	8.658	9.459	8.69	8.56	7.947	6.786	6.66	8.489	7.435	38.584	26.466	32.215	67.225	60.673	47.289	77.966	103.643	90.478	85.452	80.312	104.985
Met	11.729	12.019	10.83	11.917	14.337	12.82	14.165	13.634	12.046	13.041	12.218	14.852	10.966	14.775	13.692	14.064	17.416	13.963	18.619	16.128	16.221
trp	5.636	5.643	5.596	4.278	3.965	4.271	3.771	3.721	4.061	3.321	3.14	2.571	3.667	3.788	4.034	4.691	3.784	4.389	3.541	4.769	5.132
Leu	7.994	7.429	8.096	9.015	8.73	9.802	11.534	10.599	12.653	13.872	14.381	15.675	32.468	32.012	27.731	32.489	36.322	43.153	42.177	42.836	50.924
Phe	8.945	10.249	9.114	7.588	7.282	8.9	9.702	7.488	8.773	43.455	35.779	35.738	51.495	68.822	54.856	65.521	57.561	78.977	32.104	51.847	38.625
His	13.296	15.92	13.997	13.174	14.207	11.819	12.414	10.735	13.354	11.286	11.609	13.591	11.518	13.504	10.829	16.91	17.817	13.872	16.914	14.5	21.61
Lys	1.177	1.191	1.278	1.335	1.354	1.469	1.928	1.872	1.67	13.757	11.975	14.382	28.46	34.16	28.55	36.051	44.789	35.857	34.35	45.44	45.024

## Sheet: Fig S5 & S6
Co-culture							Monoculture
Co-culture combination	Genotype	total cell number (cells/well)	plankton cell number (cells/well)	biofilm cell number (cells/well)				total cell number (cells/well)	plankton cell number (cells/well)	biofilm cell number (cells/well)
ASV18-ASV88	Arthrobacter	2.64517e+08	2.47368e+08	1.71484e+07			ASV18	1.79082e+08	9.84273e+07	8.06547e+07
	Arthrobacter	3.29646e+08	2.30038e+08	9.96074e+07				1.38876e+08	105745349	3.3131e+07
	Arthrobacter	1.87141e+08	1.30884e+08	5.62567e+07				1.57586e+08	1.32548e+08	2.50384e+07
	Arthrobacter	2.9883e+08	2.58594e+08	4.02352e+07				1.84989e+08	1.22219e+08	6.27701e+07
	Pseudomonas	6.39387e+07	1.17356e+07	5.22031e+07			ASV15	26119037	1.86823e+07	7.43672e+06
	Pseudomonas	7.9299e+07	2.91163e+07	5.01827e+07				3.22463e+07	2.14641e+07	1.07822e+07
	Pseudomonas	3.10744e+07	7.65519e+06	2.34192e+07				4.99529e+07	3.74391e+07	1.25138e+07
	Pseudomonas	44699248	1.21782e+07	3.25211e+07				5.06933e+07	4.16588e+07	9034536
ASV18-ASV1	Arthrobacter	1.90884e+08	161934141	2.89501e+07			ASV17	33485358	31181067	2.30429e+06
	Arthrobacter	3.27764e+08	2.203e+08	1.07464e+08				8.34246e+07	41253328	4.21713e+07
	Arthrobacter	2.68309e+08	1.78196e+08	9.01133e+07				5.46888e+07	3.62858e+07	18403001
	Arthrobacter	2.5094e+08	2.17768e+08	3.31722e+07				9.25137e+07	74268709	1.8245e+07
	Pseudomonas	5.50069e+07	2.59103e+07	29096590			ASV7	5.54692e+07	4.80955e+07	7.37371e+06
	Pseudomonas	8.1006e+07	7.75727e+06	7.32487e+07				4.47206e+07	2.72051e+07	1.75155e+07
	Pseudomonas	7.8476e+07	4315561	7.41604e+07				6.87533e+07	4.47206e+07	2.40327e+07
	Pseudomonas	5.48424e+07	2.68741e+07	2.79683e+07				79488338	6.87533e+07	1.07351e+07
ASV18-ASV57	Arthrobacter	1.57847e+08	9.4683e+07	63164362			ASV2	4.31385e+07	3.27534e+07	1.03852e+07
	Arthrobacter	1.70462e+08	1.02441e+08	6.8021e+07				5.57206e+07	47923768	7.79685e+06
	Arthrobacter	1.79223e+08	9.83777e+07	8.08452e+07				4.88664e+07	3.10989e+07	17767462
	Arthrobacter	2.66786e+08	1.58407e+08	1.08379e+08				2.9138e+07	2.36693e+07	5.46867e+06
	Pseudomonas	9.29358e+07	9.5823e+06	8.33535e+07			ASV88	7.06621e+06	2.32863e+06	4.73758e+06
	Pseudomonas	7.70863e+07	7.57579e+06	6.95105e+07				1.08966e+07	6.42901e+06	4.46758e+06
	Pseudomonas	9.76126e+07	6.80982e+06	90802819				4.83049e+06	2.1228e+06	2.7077e+06
	Pseudomonas	1.12235e+08	1.19942e+07	1.00241e+08				1.00204e+07	4.83049e+06	5.18986e+06
ASV18-ASV45	Arthrobacter	3.76358e+08	2.61103e+08	1.15255e+08			ASV1	1.80356e+07	7.7784e+06	1.02572e+07
	Arthrobacter	3.38791e+08	2.79959e+08	5.88321e+07				8.42167e+06	4.87717e+06	3.5445e+06
	Arthrobacter	2.4168e+08	1.94168e+08	4.75114e+07				2.14754e+07	9.40688e+06	1.20685e+07
	Arthrobacter	2.87145e+08	1.8624e+08	100904799				5.08838e+06	1.85543e+06	3.23295e+06
	Pseudomonas	2.33946e+08	2.9425e+07	2.04521e+08			ASV57	1.96995e+07	6.68424e+06	1.30153e+07
	Pseudomonas	1.97151e+08	51806845	1.45345e+08				2.25535e+07	9.45767e+06	1.30959e+07
	Pseudomonas	1.09453e+08	2.68875e+07	8.25651e+07				1.0839e+07	5244251	5.5948e+06
	Pseudomonas	9.34257e+07	1.93514e+07	7.40744e+07				3.85347e+07	1.33159e+07	2.52188e+07
ASV18-ASV49	Arthrobacter	290382704	2.10217e+08	8.01659e+07			ASV45	2.24386e+07	5.45011e+06	1.69885e+07
	Arthrobacter	2.6302e+08	2.19857e+08	4.31627e+07				2.33609e+07	5.99582e+06	1.73651e+07
	Arthrobacter	3.04876e+08	2.64515e+08	4.03615e+07				3.20633e+07	9.20217e+06	2.28611e+07
	Arthrobacter	3.9782e+08	3.04887e+08	9.29333e+07				41076404	7.26913e+06	3.38073e+07
	Pseudomonas	8.03786e+07	1.55177e+07	6.48609e+07			ASV49	3.98369e+07	2.26788e+07	1.71581e+07
	Pseudomonas	77040407	1.84303e+07	5.86101e+07				2.34728e+07	13515230	9.95761e+06
	Pseudomonas	1.38625e+08	1.40781e+07	1.24547e+08				13113638	8.02476e+06	5.08888e+06
	Pseudomonas	1.24159e+08	2.51536e+07	9.90052e+07				4.08638e+07	1.39703e+07	2.68935e+07
ASV15-ASV88	Arthrobacter	8.35583e+07	6.85497e+07	1.50086e+07			ASV198	8.90057e+07	3.76293e+07	5.13764e+07
	Arthrobacter	79111496	6.13689e+07	1.77426e+07				2.37166e+07	10457850	1.32588e+07
	Arthrobacter	6.24989e+07	5.49946e+07	7.50431e+06				3.44843e+07	1.34512e+07	2.1033e+07
	Arthrobacter	7.25894e+07	54448552	1.81408e+07				6.06943e+07	3.44237e+07	2.62706e+07
	Pseudomonas	42147692	1.47982e+07	2.73495e+07			ASV11	28458430	12545255	15913175
	Pseudomonas	5.38766e+07	9.04368e+06	4.48329e+07				3.21449e+07	1.60059e+07	16138938
	Pseudomonas	8.54439e+07	1.74155e+07	6.80284e+07				3.35386e+07	1.88851e+07	1.46535e+07
	Pseudomonas	4.6043e+07	1.50353e+07	3.10077e+07				5.17731e+07	2.18745e+07	2.98985e+07
ASV15-ASV1	Arthrobacter	4.91846e+07	3.89099e+07	1.02747e+07			ASV4255	31207457	10991760	20215697
	Arthrobacter	4.79754e+07	3.28582e+07	1.51172e+07				3.34237e+07	8.3358e+06	2.50879e+07
	Arthrobacter	6.48289e+07	4.83909e+07	1.6438e+07				3.8658e+07	5.27415e+06	3.33838e+07
	Arthrobacter	5.56775e+07	3.65786e+07	1.90988e+07				3.72196e+07	6290224	3.09294e+07
	Pseudomonas	2.26916e+07	5.45364e+06	1.72379e+07			ASV404	2.53829e+07	5.75269e+06	1.96302e+07
	Pseudomonas	2.62578e+07	2.41364e+06	2.38442e+07				1.76046e+07	4.37335e+06	1.32313e+07
	Pseudomonas	3.59168e+07	6.23456e+06	2.96822e+07				3.32325e+07	1.14053e+07	2.18272e+07
	Pseudomonas	2.12174e+07	6.5952e+06	1.46222e+07				4.73739e+07	23053991	2.43199e+07
ASV15-ASV57	Arthrobacter	4.8914e+07	2.87296e+07	2.01845e+07			ASV3126	1.65815e+07	4.22375e+06	1.23578e+07
	Arthrobacter	6.63596e+07	4.50268e+07	2.13328e+07				2.9982e+07	1.15057e+07	1.84764e+07
	Arthrobacter	6.68128e+07	5.10123e+07	15800538				19424115	4.82917e+06	1.45949e+07
	Arthrobacter	7.8735e+07	5.80232e+07	2.07118e+07				2.50979e+07	7.63722e+06	1.74607e+07
	Pseudomonas	3.26141e+07	1.70163e+06	3.09125e+07
	Pseudomonas	2.76885e+07	1.02339e+07	1.74547e+07
	Pseudomonas	2.45626e+07	8.86618e+06	1.56964e+07
	Pseudomonas	2.83562e+07	9.29963e+06	1.90566e+07
ASV15-ASV45	Arthrobacter	6.52348e+07	4.94352e+07	1.57995e+07
	Arthrobacter	7.37439e+07	5.05254e+07	2.32186e+07
	Arthrobacter	5.05624e+07	4.40544e+07	6.50803e+06
	Arthrobacter	8.25597e+07	7.26128e+07	9.94696e+06
	Pseudomonas	3.73818e+07	5.93908e+06	31442761
	Pseudomonas	2.63789e+07	3.56662e+06	2.28123e+07
	Pseudomonas	2.26879e+07	7.99977e+06	1.46881e+07
	Pseudomonas	3.28341e+07	1.25512e+07	2.02829e+07
ASV15-ASV49	Arthrobacter	2.36586e+07	1.47014e+07	8.9572e+06
	Arthrobacter	3.30742e+07	1.90478e+07	1.40264e+07
	Arthrobacter	2.52965e+07	14321386	1.09751e+07
	Arthrobacter	2.83624e+07	1.77325e+07	10629970
	Pseudomonas	1.80187e+07	3.66108e+06	1.43576e+07
	Pseudomonas	2.91984e+07	3.26155e+06	2.59368e+07
	Pseudomonas	1.71835e+07	2.85246e+06	1.43311e+07
	Pseudomonas	1.62739e+07	5.82841e+06	1.04454e+07
ASV17-ASV88	Arthrobacter	3.9913e+08	216580410	1.82549e+08
	Arthrobacter	2.16345e+08	1.26818e+08	8.95274e+07
	Arthrobacter	2.46179e+08	1.5855e+08	8.76285e+07
	Arthrobacter	1.57614e+08	1.49045e+08	8.56934e+06
	Pseudomonas	1.16194e+08	1.99229e+07	9.62714e+07
	Pseudomonas	4.73717e+07	5.03408e+06	4.23376e+07
	Pseudomonas	1.44192e+08	7.1127e+06	137079564
	Pseudomonas	6.05224e+07	9.82111e+06	5.07013e+07
ASV17-ASV1	Arthrobacter	1.42153e+08	8.90046e+07	5.31481e+07
	Arthrobacter	1.39812e+08	9.52347e+07	4.45769e+07
	Arthrobacter	1.5463e+08	1.09674e+08	4.4956e+07
	Arthrobacter	1.75235e+08	1.22755e+08	5.24792e+07
	Pseudomonas	1.46886e+08	8.89577e+06	1.3799e+08
	Pseudomonas	6.74225e+07	9.5737e+06	5.78488e+07
	Pseudomonas	1.09856e+08	7.53788e+06	1.02318e+08
	Pseudomonas	125609768	1.5838e+07	1.09772e+08
ASV17-ASV57	Arthrobacter	1.24142e+08	8.50813e+07	39060232
	Arthrobacter	1.17965e+08	7.72578e+07	4.07074e+07
	Arthrobacter	1.43224e+08	1.1068e+08	3.25444e+07
	Arthrobacter	1.10826e+08	8.48814e+07	2.59448e+07
	Pseudomonas	5.6662e+07	6.58333e+06	5.00787e+07
	Pseudomonas	74717109	1.43489e+07	6.03682e+07
	Pseudomonas	5.61974e+07	7656860	4.85406e+07
	Pseudomonas	7.60926e+07	5.34992e+06	7.07427e+07
ASV17-ASV45	Arthrobacter	1.80347e+08	1.3072e+08	4.96273e+07
	Arthrobacter	1.32618e+08	9.28186e+07	3.97995e+07
	Arthrobacter	1.00413e+08	7.20022e+07	2.84105e+07
	Arthrobacter	1.44429e+08	7.83648e+07	6.60641e+07
	Pseudomonas	1.32615e+08	3.16156e+07	1.01e+08
	Pseudomonas	9.52223e+07	30887415	6.43349e+07
	Pseudomonas	1.07618e+08	24027173	8.35911e+07
	Pseudomonas	1.99879e+08	23815218	1.76064e+08
ASV17-ASV49	Arthrobacter	1.6705e+08	1.19678e+08	4.73724e+07
	Arthrobacter	9.51939e+07	7.53451e+07	1.98488e+07
	Arthrobacter	129697633	1.13243e+08	1.64544e+07
	Arthrobacter	1.92375e+08	1.49927e+08	4.24476e+07
	Pseudomonas	1.34671e+08	4689600	1.29982e+08
	Pseudomonas	7.64215e+07	5.96866e+06	7.04528e+07
	Pseudomonas	8.16167e+07	5.63702e+06	75979658
	Pseudomonas	9.07472e+07	3.00337e+07	6.07135e+07
ASV7-ASV88	Arthrobacter	1.95566e+08	1.46457e+08	4.9109e+07
	Arthrobacter	1.05678e+08	8.45541e+07	2.11239e+07
	Arthrobacter	2.09777e+08	1.84657e+08	2.51199e+07
	Arthrobacter	210171471	1.71044e+08	3.91272e+07
	Pseudomonas	8.7245e+07	3.29716e+07	5.42734e+07
	Pseudomonas	6.5827e+07	1.00307e+07	5.57962e+07
	Pseudomonas	7.65979e+07	2.17167e+07	5.48812e+07
	Pseudomonas	8.21949e+07	1.99854e+07	6.22095e+07
ASV7-ASV1	Arthrobacter	1.69317e+08	1.21617e+08	4.77004e+07
	Arthrobacter	1.88923e+08	171656923	1.72663e+07
	Arthrobacter	2.74949e+08	1.91876e+08	8.30734e+07
	Arthrobacter	3.40672e+08	2.78416e+08	6.22556e+07
	Pseudomonas	6.75644e+07	6.47623e+06	6.10881e+07
	Pseudomonas	9.76763e+07	8.75125e+06	8.8925e+07
	Pseudomonas	1.04872e+08	1.55429e+07	8.93288e+07
	Pseudomonas	1.66033e+08	2.52558e+07	1.40777e+08
ASV7-ASV57	Arthrobacter	2.01781e+08	1.85777e+08	1.6004e+07
	Arthrobacter	1.44102e+08	9.21579e+07	5.1944e+07
	Arthrobacter	1.75842e+08	117467569	5.83745e+07
	Arthrobacter	3.03038e+08	261754569	4.12832e+07
	Pseudomonas	1.64659e+08	3.61207e+07	128538416
	Pseudomonas	6.49478e+07	1.61791e+07	48768735
	Pseudomonas	8.62273e+07	2.35958e+07	6.26316e+07
	Pseudomonas	1.71058e+08	1.74648e+07	1.53593e+08
ASV7-ASV45	Arthrobacter	1.12487e+08	8.19681e+07	3.05187e+07
	Arthrobacter	1.41072e+08	1.02087e+08	3.89852e+07
	Arthrobacter	1.50552e+08	1.22318e+08	2.82333e+07
	Arthrobacter	2.4562e+08	1.95422e+08	5.01981e+07
	Pseudomonas	8.17564e+07	1.42874e+07	6.74689e+07
	Pseudomonas	9.27436e+07	1.75064e+07	7.52372e+07
	Pseudomonas	1.38472e+08	1.45925e+07	1.2388e+08
	Pseudomonas	1.09877e+08	3.4911e+07	7.49663e+07
ASV7-ASV49	Arthrobacter	257498270	192559620	64938650
	Arthrobacter	1.59201e+08	1.33509e+08	2.56924e+07
	Arthrobacter	4.11305e+08	3.55054e+08	56250936
	Arthrobacter	4.56111e+08	3.03375e+08	1.52736e+08
	Pseudomonas	8.94023e+07	5.22536e+06	8.41769e+07
	Pseudomonas	3.86372e+07	6.81487e+06	3.18223e+07
	Pseudomonas	1.31516e+08	1.66553e+07	1.14861e+08
	Pseudomonas	1.17399e+08	8.48938e+06	1.0891e+08
ASV2-ASV88	Arthrobacter	5.93487e+07	41971882	1.73768e+07
	Arthrobacter	7.63649e+07	5.6585e+07	1.97799e+07
	Arthrobacter	7.37713e+07	5.91208e+07	1.46505e+07
	Arthrobacter	8.62831e+07	6.31716e+07	2.31116e+07
	Pseudomonas	3.87394e+07	6.21938e+06	3.252e+07
	Pseudomonas	5.9368e+07	1.08361e+07	4.85319e+07
	Pseudomonas	8.92261e+07	1.00668e+07	7.91593e+07
	Pseudomonas	1.20702e+08	8.43287e+06	1.12269e+08
ASV2-ASV1	Arthrobacter	5.5054e+07	44722986	1.0331e+07
	Arthrobacter	7.67961e+07	5.907e+07	1.7726e+07
	Arthrobacter	64937882	44722986	2.02149e+07
	Arthrobacter	89624924	6.2554e+07	2.7071e+07
	Pseudomonas	4.50774e+07	1.0198e+07	3.48795e+07
	Pseudomonas	3.81328e+07	2.80852e+06	3.53243e+07
	Pseudomonas	3.77522e+07	2.02617e+06	3.5726e+07
	Pseudomonas	3.37218e+07	3.53348e+06	3.01883e+07
ASV2-ASV57	Arthrobacter	6.20216e+07	51293815	1.07278e+07
	Arthrobacter	8.88658e+07	7.90399e+07	9.8259e+06
	Arthrobacter	6.71732e+07	5.77333e+07	9.43994e+06
	Arthrobacter	94712190	7.71425e+07	17569648
	Pseudomonas	2.26307e+07	9.23781e+06	1.33929e+07
	Pseudomonas	2.00818e+07	1.60325e+07	4.0493e+06
	Pseudomonas	2.59089e+07	5.11273e+06	2.07962e+07
	Pseudomonas	3.92625e+07	3.83754e+06	3.5425e+07
ASV2-ASV45	Arthrobacter	6.46524e+07	4.36787e+07	2.09737e+07
	Arthrobacter	8.9962e+07	6.78729e+07	2.20891e+07
	Arthrobacter	8.11063e+07	6.3141e+07	1.79653e+07
	Arthrobacter	7.22606e+07	5.67887e+07	1.54719e+07
	Pseudomonas	9.16935e+07	6763562	8.493e+07
	Pseudomonas	7.90687e+07	1.42492e+07	6.48195e+07
	Pseudomonas	4.61643e+07	1.14388e+07	34725495
	Pseudomonas	5.52083e+07	8.70823e+06	4.65001e+07
ASV2-ASV49	Arthrobacter	1.36454e+08	1.09634e+08	2.68204e+07
	Arthrobacter	1.16367e+08	9.85504e+07	17816979
	Arthrobacter	8.24876e+07	42620836	3.98668e+07
	Arthrobacter	1.09634e+08	8.68596e+07	2.27744e+07
	Pseudomonas	5.70236e+07	8.53203e+06	4.84916e+07
	Pseudomonas	6.41229e+07	2.11829e+06	6.20047e+07
	Pseudomonas	33955961	891618	3.30643e+07
	Pseudomonas	5.55228e+07	1.80814e+07	3.74414e+07
ASV7-ASV198	Arthrobacter	134441767	9.72276e+07	3.72141e+07
	Arthrobacter	1.77693e+08	141691046	3.60019e+07
	Arthrobacter	1.08919e+08	8.35515e+07	2.53676e+07
	Arthrobacter	1.58874e+08	1.32584e+08	2.62899e+07
	Rhodococcus	4.3167e+07	1.66371e+07	2.65299e+07
	Rhodococcus	6.52181e+07	3.08151e+07	3.44031e+07
	Rhodococcus	5.66575e+07	1.83211e+07	3.83365e+07
	Rhodococcus	4.75622e+07	9550860	3.80113e+07
ASV7-ASV11	Arthrobacter	1.42988e+08	1.16169e+08	26819135
	Arthrobacter	1.10761e+08	8.20046e+07	2.87564e+07
	Arthrobacter	1.60012e+08	1.55089e+08	4.92312e+06
	Arthrobacter	2.76595e+08	2.41291e+08	3.53034e+07
	Rhodococcus	4.35121e+07	3.9114e+07	4398081
	Rhodococcus	6.67929e+07	1.9908e+07	4.68849e+07
	Rhodococcus	6.03877e+07	18111185	4.22765e+07
	Rhodococcus	6.95308e+07	4.20441e+07	2.74867e+07
ASV7-ASV4255	Arthrobacter	114632348	7.53772e+07	3.92552e+07
	Arthrobacter	1.2296e+08	1.00987e+08	2.19738e+07
	Arthrobacter	2.1983e+08	1.55373e+08	6.44563e+07
	Arthrobacter	2.35642e+08	1.88692e+08	4.69508e+07
	Rhodococcus	71217904	27824127	43393777
	Rhodococcus	1.16481e+08	2.42312e+07	92249538
	Rhodococcus	7.45601e+07	2.61544e+07	4.84058e+07
	Rhodococcus	101286703	2.43472e+07	7.69395e+07
ASV7-ASV404	Arthrobacter	90057492	6.75377e+07	2.25198e+07
	Arthrobacter	87789658	4.55338e+07	4.22558e+07
	Arthrobacter	1.19474e+08	9.16762e+07	2.77977e+07
	Arthrobacter	1.44653e+08	1.13258e+08	3.13944e+07
	Rhodococcus	1.29396e+08	1.933e+07	1.10066e+08
	Rhodococcus	145379412	8.62065e+06	1.36759e+08
	Rhodococcus	1.84323e+08	3.42118e+07	1.50112e+08
	Rhodococcus	241216226	2.74391e+07	2.13777e+08
ASV7-ASV3126	Arthrobacter	7.52786e+07	5.37229e+07	2.15557e+07
	Arthrobacter	8.65658e+07	6.36101e+07	2.29557e+07
	Arthrobacter	2.6235e+08	1.85332e+08	7.70182e+07
	Arthrobacter	321821851	2.42723e+08	7.90987e+07
	Rhodococcus	6.87276e+07	2.85657e+07	4.01619e+07
	Rhodococcus	5.16645e+07	2.41725e+07	2.74919e+07
	Rhodococcus	1.25317e+08	5.0854e+07	7.44627e+07
	Rhodococcus	9.80882e+07	4.00273e+07	5.80609e+07
ASV2-ASV198	Arthrobacter	1.05291e+08	8.56893e+07	1.96021e+07
	Arthrobacter	8.78528e+07	5.68928e+07	30960011
	Arthrobacter	7.8142e+07	6.1113e+07	1.7029e+07
	Arthrobacter	52870862	35596374	17274488
	Rhodococcus	4.87926e+07	3.49125e+07	1.38802e+07
	Rhodococcus	3.27856e+07	6.51179e+06	2.62738e+07
	Rhodococcus	4.60046e+07	1.2512e+07	3.34926e+07
	Rhodococcus	4.63325e+07	1.19413e+07	3.43912e+07
ASV2-ASV11	Arthrobacter	8.65123e+07	6.12985e+07	2.52138e+07
	Arthrobacter	8.30896e+07	5.60378e+07	2.70518e+07
	Arthrobacter	5.02474e+07	3.38881e+07	16359267
	Arthrobacter	7.51231e+07	3.61759e+07	3.89472e+07
	Rhodococcus	7.36628e+07	7.77605e+06	6.58867e+07
	Rhodococcus	96082489	1.18672e+07	8.42153e+07
	Rhodococcus	5.53062e+07	4008415	5.12978e+07
	Rhodococcus	4.78395e+07	8.41835e+06	3.94211e+07
ASV2-ASV4255	Arthrobacter	6.58386e+07	3.7225e+07	2.86136e+07
	Arthrobacter	8.26108e+07	6.12933e+07	2.13175e+07
	Arthrobacter	6.57368e+07	4.87737e+07	1.69632e+07
	Arthrobacter	9.74051e+07	6.6511e+07	3.08941e+07
	Rhodococcus	5.7379e+07	2.74478e+06	5.46342e+07
	Rhodococcus	5.50591e+07	3.94329e+06	5.11159e+07
	Rhodococcus	4.26169e+07	5855524	3.67613e+07
	Rhodococcus	6.8156e+07	1.49796e+07	5.31765e+07
ASV2-ASV404	Arthrobacter	1.01045e+08	7.24096e+07	2.86353e+07
	Arthrobacter	6.82355e+07	5.07113e+07	1.75242e+07
	Arthrobacter	9.89532e+07	6.85952e+07	3.0358e+07
	Arthrobacter	7.53013e+07	5.10994e+07	2.42019e+07
	Rhodococcus	1.22097e+08	1301556	120795092
	Rhodococcus	4.97309e+07	727023	4.90039e+07
	Rhodococcus	7.54099e+07	1.7303e+06	7.36796e+07
	Rhodococcus	7.10168e+07	1.4069e+06	6.96099e+07
ASV2-ASV3126	Arthrobacter	9.39725e+07	7.13979e+07	2.25745e+07
	Arthrobacter	8.85012e+07	6.40367e+07	2.44646e+07
	Arthrobacter	7.8893e+07	5.48964e+07	2.39966e+07
	Arthrobacter	4.78827e+07	4.33092e+07	4.57349e+06
	Rhodococcus	4.04623e+07	1.02216e+07	3.02407e+07
	Rhodococcus	3.99484e+07	6.24779e+06	3.37006e+07
	Rhodococcus	7.43142e+07	6.82186e+06	6.74923e+07
	Rhodococcus	5.8955e+07	1.73792e+07	4.15758e+07
ASV18-ASV198	Arthrobacter	7.39206e+07	5.65194e+07	1.74013e+07
	Arthrobacter	1.05629e+08	5.61656e+07	4.94637e+07
	Arthrobacter	1.63346e+08	1.03514e+08	5.98321e+07
	Arthrobacter	2.30645e+08	1.29236e+08	1.01409e+08
	Rhodococcus	2.98794e+07	4.38676e+06	25492660
	Rhodococcus	1.60799e+07	2.53656e+06	1.35433e+07
	Rhodococcus	1.74792e+07	5317600	1.21616e+07
	Rhodococcus	5.02921e+07	2.53129e+07	2.49792e+07
ASV18-ASV11	Arthrobacter	4.49446e+08	2.48786e+08	2.0066e+08
	Arthrobacter	3.86533e+08	3.64273e+08	22259960
	Arthrobacter	5.18707e+08	4.06567e+08	112140397
	Arthrobacter	3.06498e+08	1.36628e+08	1.6987e+08
	Rhodococcus	1.21913e+08	11218359	1.10695e+08
	Rhodococcus	207631308	1.19149e+08	8.84824e+07
	Rhodococcus	2.10635e+08	2.23172e+07	1.88318e+08
	Rhodococcus	6.36477e+07	7.86492e+06	5.57828e+07
ASV18-ASV4255	Arthrobacter	8.42154e+07	79569416	4.64598e+06
	Arthrobacter	1.32432e+08	9.2116e+07	4.03156e+07
	Arthrobacter	1.70071e+08	106613034	6.34575e+07
	Arthrobacter	1.72646e+08	1.53165e+08	1.94811e+07
	Rhodococcus	9.21584e+06	7.29636e+06	1.91948e+06
	Rhodococcus	1.4266e+07	5.34238e+06	8.92362e+06
	Rhodococcus	1.71172e+07	8.44685e+06	8670340
	Rhodococcus	1.94173e+07	8.92653e+06	1.04908e+07
ASV18-ASV404	Arthrobacter	5.91965e+08	4.00754e+08	1.91211e+08
	Arthrobacter	4.25408e+08	2.74411e+08	1.50997e+08
	Arthrobacter	3.13004e+08	1.88212e+08	1.24792e+08
	Arthrobacter	4.24025e+08	2.97038e+08	1.26987e+08
	Rhodococcus	6.05325e+07	2.92322e+07	3.13002e+07
	Rhodococcus	2.39537e+07	5.80823e+06	1.81455e+07
	Rhodococcus	2.39442e+07	4.18095e+06	1.97633e+07
	Rhodococcus	2.77196e+07	2.12797e+07	6.43987e+06
ASV18-ASV3126	Arthrobacter	146152145	9.31214e+07	5.30307e+07
	Arthrobacter	1.59152e+08	1.01404e+08	5.77477e+07
	Arthrobacter	1.67521e+08	9.45349e+07	7.29863e+07
	Arthrobacter	2.33768e+08	1.89988e+08	4.37794e+07
	Rhodococcus	1.89588e+07	3.79409e+06	1.51647e+07
	Rhodococcus	1.78567e+07	5.29113e+06	1.25656e+07
	Rhodococcus	2.06452e+07	3.92827e+06	1.67169e+07
	Rhodococcus	5.08687e+07	10397060	4.04716e+07
ASV15-ASV198	Arthrobacter	70043549	4.56884e+07	2.43551e+07
	Arthrobacter	6.03437e+07	4.27622e+07	1.75815e+07
	Arthrobacter	5.39314e+07	3.84245e+07	1.55069e+07
	Arthrobacter	5.14716e+07	3.72121e+07	1.42595e+07
	Rhodococcus	6.1134e+07	1.59298e+07	4.52042e+07
	Rhodococcus	6.1169e+07	1.38342e+07	4.73348e+07
	Rhodococcus	3.98515e+07	1.62087e+07	2.36428e+07
	Rhodococcus	2.81518e+07	1.67399e+07	1.1412e+07
ASV15-ASV11	Arthrobacter	7.35391e+07	5.51704e+07	1.83688e+07
	Arthrobacter	67942294	43151434	24790860
	Arthrobacter	5.58902e+07	4.96549e+07	6.2353e+06
	Arthrobacter	58712129	5.44653e+07	4.2468e+06
	Rhodococcus	5.65952e+07	2.14555e+07	3.51397e+07
	Rhodococcus	8.82835e+07	9.29104e+06	78992426
	Rhodococcus	1.43716e+08	1.52613e+07	1.28454e+08
	Rhodococcus	9.93994e+07	1.01083e+07	8.92911e+07
ASV15-ASV4255	Arthrobacter	7.03299e+07	5.70454e+07	1.32845e+07
	Arthrobacter	5.32428e+07	4.41915e+07	9.05127e+06
	Arthrobacter	6.14871e+07	5.33757e+07	8.1114e+06
	Arthrobacter	5.95813e+07	3.95765e+07	2.00048e+07
	Rhodococcus	4.57055e+07	1.25209e+07	3.31846e+07
	Rhodococcus	6.78744e+07	2.16166e+07	4.62578e+07
	Rhodococcus	5.78005e+07	6.61703e+06	5.11834e+07
	Rhodococcus	4.93722e+07	7.09789e+06	42274269
ASV15-ASV404	Arthrobacter	60517610	4.13046e+07	1.9213e+07
	Arthrobacter	50303504	3.11366e+07	1.91669e+07
	Arthrobacter	8.71234e+07	7.5067e+07	12056379
	Arthrobacter	6.38988e+07	5.72745e+07	6.62423e+06
	Rhodococcus	8.68395e+07	9.32351e+06	77515954
	Rhodococcus	7.74855e+07	8.30761e+06	6.91779e+07
	Rhodococcus	6.07155e+07	1.89309e+07	4.17846e+07
	Rhodococcus	4.30851e+07	8.7357e+06	3.43494e+07
ASV15-ASV3126	Arthrobacter	5.13406e+07	3.86237e+07	1.2717e+07
	Arthrobacter	7.53084e+07	5.18587e+07	23449737
	Arthrobacter	63322032	4.08931e+07	2.24289e+07
	Arthrobacter	7.21497e+07	6.67e+07	5.44976e+06
	Rhodococcus	6.16734e+07	4.80979e+06	5.68636e+07
	Rhodococcus	4.686e+07	4.7528e+06	4.21072e+07
	Rhodococcus	5.27131e+07	11029386	4.16837e+07
	Rhodococcus	5.87534e+07	1.33874e+07	45366070
ASV17-ASV198	Arthrobacter	1.11003e+08	7.88231e+07	3.21804e+07
	Arthrobacter	1.32961e+08	7.93269e+07	5.36338e+07
	Arthrobacter	1.01243e+08	8.69071e+07	1.43362e+07
	Arthrobacter	1.28293e+08	9.58567e+07	3.24363e+07
	Rhodococcus	8.48084e+07	1.10374e+06	83704631
	Rhodococcus	9.87509e+07	8.51739e+06	9.02335e+07
	Rhodococcus	8.43572e+07	1.0083e+07	7.42741e+07
	Rhodococcus	1.49516e+08	1.40227e+07	1.35494e+08
ASV17-ASV11	Arthrobacter	1.31017e+08	9.16906e+07	3.93268e+07
	Arthrobacter	8.79257e+07	5.9251e+07	2.86747e+07
	Arthrobacter	9.4543e+07	8.14682e+07	1.30749e+07
	Arthrobacter	1.26219e+08	8.60104e+07	4.02083e+07
	Rhodococcus	1.16722e+08	1.32026e+07	1.0352e+08
	Rhodococcus	1.17536e+08	1.64842e+07	1.01052e+08
	Rhodococcus	63979435	1.41816e+07	4.97978e+07
	Rhodococcus	9.10802e+07	1.78541e+07	7.3226e+07
ASV17-ASV4255	Arthrobacter	1.29427e+08	1.14883e+08	1.45445e+07
	Arthrobacter	1.13584e+08	89646616	2.39375e+07
	Arthrobacter	1.00686e+08	64462048	3.62236e+07
	Arthrobacter	9.37061e+07	6.12026e+07	32503461
	Rhodococcus	3.19399e+07	8.60349e+06	2.33364e+07
	Rhodococcus	2.82243e+07	1.50753e+07	1.3149e+07
	Rhodococcus	2.29451e+07	15439343	7.50574e+06
	Rhodococcus	3.09328e+07	1.18667e+07	1.90661e+07
ASV17-ASV404	Arthrobacter	5.21815e+07	4.13827e+07	1.07988e+07
	Arthrobacter	6.44804e+07	4.71218e+07	1.73586e+07
	Arthrobacter	4.5968e+07	2.94687e+07	1.64993e+07
	Arthrobacter	5.2113e+07	3.49687e+07	17144336
	Rhodococcus	1.37843e+07	2.70267e+06	1.10816e+07
	Rhodococcus	2.48502e+07	6.08692e+06	1.87633e+07
	Rhodococcus	9.96119e+06	5.49322e+06	4467965
	Rhodococcus	14145500	7509876	6635624
ASV17-ASV3126	Arthrobacter	9.11926e+07	6.20765e+07	2.91161e+07
	Arthrobacter	1.13917e+08	9.85204e+07	1.53968e+07
	Arthrobacter	139787790	1.06216e+08	3.35721e+07
	Arthrobacter	1.19726e+08	7.74699e+07	42256302
	Rhodococcus	111598349	1.17072e+07	9.98912e+07
	Rhodococcus	9.30875e+07	1.3277e+07	7.98104e+07
	Rhodococcus	7.65085e+07	5677892	7.08306e+07
	Rhodococcus	9.87588e+07	9.06023e+06	8.96986e+07

## Sheet: Fig S9 DEGs in Arthrobacter
gene oid	baseMean	log2FoldChange	lfcSE	stat	pvalue	padj	comparison	expression	species	locus tag	product
2934206601	6212.61	1.256	0.212	3.562	0	0.016	ASV1ASV2-vs-ASV2	up	Arthrobacter	Ga0508009_01_13506_13865	large subunit ribosomal protein L19
2934206677	210.362	1.414	0.229	3.983	0	0.004	ASV1ASV2-vs-ASV2	up	Arthrobacter	Ga0508009_01_95255_97021	L-aspartate oxidase
2934206728	432.452	1.621	0.348	3.218	0.001	0.046	ASV1ASV2-vs-ASV2	up	Arthrobacter	Ga0508009_01_147956_148240	F-type H+-transporting ATPase subunit epsilon
2934206768	231.206	1.484	0.261	3.769	0	0.008	ASV1ASV2-vs-ASV2	up	Arthrobacter	Ga0508009_01_188503_189336	zinc/manganese transport system ATP-binding protein
2934206769	1782.08	2.22	0.314	5.475	0	0	ASV1ASV2-vs-ASV2	up	Arthrobacter	Ga0508009_01_189456_190448	zinc/manganese transport system substrate-binding protein
2934206848	1209.37	-1.055	0.167	-3.326	0.001	0.033	ASV1ASV2-vs-ASV2	dn	Arthrobacter	Ga0508009_01_284328_285386	MoxR-like ATPase
2934206857	29072.3	-1.167	0.2	-3.335	0.001	0.032	ASV1ASV2-vs-ASV2	dn	Arthrobacter	Ga0508009_01_293737_295365	peptide/nickel transport system substrate-binding protein
2934206876	9004.67	-1.35	0.175	-4.853	0	0	ASV1ASV2-vs-ASV2	dn	Arthrobacter	Ga0508009_01_314931_315719	phage shock protein A
2934207028	442.119	-1.407	0.249	-3.644	0	0.012	ASV1ASV2-vs-ASV2	dn	Arthrobacter	Ga0508009_02_99016_99915	citronellol/citronellal dehydrogenase
2934207034	767.208	-1.378	0.203	-4.327	0	0.001	ASV1ASV2-vs-ASV2	dn	Arthrobacter	Ga0508009_02_106020_106706	AcrR family transcriptional regulator
2934207134	4240.33	-1.232	0.193	-3.792	0	0.008	ASV1ASV2-vs-ASV2	dn	Arthrobacter	Ga0508009_02_232340_233737	PhoH-like ATPase
2934207149	3354.94	-1.242	0.216	-3.434	0.001	0.024	ASV1ASV2-vs-ASV2	dn	Arthrobacter	Ga0508009_02_248978_249691	branched-chain amino acid transport system ATP-binding protein
2934207211	1707.63	-1.553	0.244	-4.322	0	0.001	ASV1ASV2-vs-ASV2	dn	Arthrobacter	Ga0508009_02_312235_313335	putative multiple sugar transport system substrate-binding protein
2934207224	4597.71	-1.283	0.107	-7.285	0	0	ASV1ASV2-vs-ASV2	dn	Arthrobacter	Ga0508009_02_329284_330315	hypothetical protein
2934207332	33883.2	-1.057	0.141	-3.957	0	0.004	ASV1ASV2-vs-ASV2	dn	Arthrobacter	Ga0508009_03_62673_65846	hypothetical protein
2934207439	101.199	-1.721	0.383	-3.187	0.001	0.05	ASV1ASV2-vs-ASV2	dn	Arthrobacter	Ga0508009_03_151263_152162	TolB protein
2934207444	301.726	-1.44	0.217	-4.325	0	0.001	ASV1ASV2-vs-ASV2	dn	Arthrobacter	Ga0508009_03_156434_157183	sugar phosphate isomerase/epimerase
2934207450	412.341	1.441	0.197	4.777	0	0	ASV1ASV2-vs-ASV2	up	Arthrobacter	Ga0508009_03_162631_163851	predicted NBD/HSP70 family sugar kinase
2934207453	112.17	2.895	0.526	4.553	0	0	ASV1ASV2-vs-ASV2	up	Arthrobacter	Ga0508009_03_167055_167288	hypothetical protein
2934207493	134.689	-1.401	0.241	-3.731	0	0.01	ASV1ASV2-vs-ASV2	dn	Arthrobacter	Ga0508009_03_209805_211598	hydrogenase large subunit
2934207527	214.234	-1.143	0.187	-3.438	0.001	0.024	ASV1ASV2-vs-ASV2	dn	Arthrobacter	Ga0508009_03_240896_241693	carbon monoxide dehydrogenase subunit G
2934207530	563.964	-2.132	0.324	-5.033	0	0	ASV1ASV2-vs-ASV2	dn	Arthrobacter	Ga0508009_03_244933_245445	carbon-monoxide dehydrogenase small subunit
2934207577	44.057	-1.752	0.357	-3.506	0	0.019	ASV1ASV2-vs-ASV2	dn	Arthrobacter	Ga0508009_03_291953_292660	hypothetical protein
2934207590	554.618	1.861	0.289	4.714	0	0	ASV1ASV2-vs-ASV2	up	Arthrobacter	Ga0508009_03_307812_310397	phosphohistidine swiveling domain-containing protein
2934207641	211.67	1.827	0.363	3.658	0	0.012	ASV1ASV2-vs-ASV2	up	Arthrobacter	Ga0508009_04_7898_9640	peptide/nickel transport system permease protein
2934207643	171.738	2.269	0.316	5.603	0	0	ASV1ASV2-vs-ASV2	up	Arthrobacter	Ga0508009_04_11201_12463	MFS family permease
2934207644	67.025	2.558	0.281	7.327	0	0	ASV1ASV2-vs-ASV2	up	Arthrobacter	Ga0508009_04_12460_13260	peptide/nickel transport system ATP-binding protein
2934207645	90.695	2.771	0.403	5.631	0	0	ASV1ASV2-vs-ASV2	up	Arthrobacter	Ga0508009_04_13257_14135	peptide/nickel transport system ATP-binding protein
2934207710	422.319	-1.144	0.164	-3.929	0	0.005	ASV1ASV2-vs-ASV2	dn	Arthrobacter	Ga0508009_04_82010_82621	uncharacterized protein (DUF305 family)
2934207755	5180.72	-1.187	0.194	-3.531	0	0.017	ASV1ASV2-vs-ASV2	dn	Arthrobacter	Ga0508009_04_135110_136120	glyceraldehyde 3-phosphate dehydrogenase
2934207775	1323.32	1.29	0.245	3.221	0.001	0.045	ASV1ASV2-vs-ASV2	up	Arthrobacter	Ga0508009_04_156515_156847	metal-sulfur cluster biosynthetic enzyme
2934207799	510.579	-1.891	0.32	-4.351	0	0.001	ASV1ASV2-vs-ASV2	dn	Arthrobacter	Ga0508009_04_175247_175483	hypothetical protein
2934207814	1452.43	-1.703	0.329	-3.655	0	0.012	ASV1ASV2-vs-ASV2	dn	Arthrobacter	Ga0508009_04_192851_194221	acetyl-CoA C-acetyltransferase
2934207834	3203.74	-1.237	0.163	-4.516	0	0.001	ASV1ASV2-vs-ASV2	dn	Arthrobacter	Ga0508009_04_213047_214411	proteasome accessory factor A
2934207929	280.014	-1.728	0.249	-4.923	0	0	ASV1ASV2-vs-ASV2	dn	Arthrobacter	Ga0508009_04_314892_315854	deoxyribonucleoside regulator
2934207931	3299.41	-3.112	0.319	-8.192	0	0	ASV1ASV2-vs-ASV2	dn	Arthrobacter	Ga0508009_04_317953_318702	glycerol uptake facilitator protein
2934207932	2848.14	-2.033	0.258	-5.931	0	0	ASV1ASV2-vs-ASV2	dn	Arthrobacter	Ga0508009_04_318761_320275	glycerol kinase
2934207984	139.919	-1.277	0.244	-3.182	0.001	0.05	ASV1ASV2-vs-ASV2	dn	Arthrobacter	Ga0508009_05_42931_43383	HSP20 family protein
2934208006	589.404	-1.812	0.153	-8.547	0	0	ASV1ASV2-vs-ASV2	dn	Arthrobacter	Ga0508009_05_66508_68028	L-arabinose isomerase
2934208007	95.84	-1.613	0.306	-3.634	0	0.013	ASV1ASV2-vs-ASV2	dn	Arthrobacter	Ga0508009_05_68063_68755	L-ribulose-5-phosphate 4-epimerase
2934208021	966.784	-1.56	0.298	-3.557	0	0.016	ASV1ASV2-vs-ASV2	dn	Arthrobacter	Ga0508009_05_85760_86116	uncharacterized protein YegP (UPF0339 family)
2934208093	20.618	1.841	0.393	3.409	0.001	0.026	ASV1ASV2-vs-ASV2	up	Arthrobacter	Ga0508009_05_158786_159559	glycosyltransferase involved in cell wall biosynthesis
2934208116	1239.54	-2.693	0.38	-5.769	0	0	ASV1ASV2-vs-ASV2	dn	Arthrobacter	Ga0508009_05_174679_175527	hypothetical protein
2934208188	210.918	-1.168	0.189	-3.535	0	0.017	ASV1ASV2-vs-ASV2	dn	Arthrobacter	Ga0508009_05_256443_256886	hypothetical protein
2934208306	588.988	1.625	0.272	4.14	0	0.002	ASV1ASV2-vs-ASV2	up	Arthrobacter	Ga0508009_06_108997_110607	iron(III) transport system permease protein
2934208307	604.318	1.883	0.247	5.587	0	0	ASV1ASV2-vs-ASV2	up	Arthrobacter	Ga0508009_06_110604_111758	iron(III) transport system ATP-binding protein
2934208390	182.489	-1.483	0.287	-3.431	0.001	0.024	ASV1ASV2-vs-ASV2	dn	Arthrobacter	Ga0508009_06_193132_193806	2-haloacid dehalogenase
2934208471	253.286	1.429	0.281	3.303	0.001	0.035	ASV1ASV2-vs-ASV2	up	Arthrobacter	Ga0508009_07_39112_40335	acetyl-CoA acyltransferase
2934208623	6020.6	-2.061	0.294	-5.314	0	0	ASV1ASV2-vs-ASV2	dn	Arthrobacter	Ga0508009_07_194547_195665	alanine dehydrogenase
2934208633	1162.79	-1.359	0.236	-3.643	0	0.012	ASV1ASV2-vs-ASV2	dn	Arthrobacter	Ga0508009_07_203540_205228	phosphotransferase system enzyme I (PtsI)
2934208654	1436.35	3.171	0.643	4.153	0	0.002	ASV1ASV2-vs-ASV2	up	Arthrobacter	Ga0508009_07_227112_227747	threonine/homoserine/homoserine lactone efflux protein
2934208813	729.178	-1.555	0.263	-4.011	0	0.004	ASV1ASV2-vs-ASV2	dn	Arthrobacter	Ga0508009_08_163216_164481	acetyl-CoA acyltransferase
2934209049	3519.54	1.544	0.212	4.924	0	0	ASV1ASV2-vs-ASV2	up	Arthrobacter	Ga0508009_10_10765_11217	large subunit ribosomal protein L9
2934209082	2915.92	3.358	0.38	7.518	0	0	ASV1ASV2-vs-ASV2	up	Arthrobacter	Ga0508009_10_42921_43061	hypothetical protein
2934209213	780.708	-1.898	0.344	-4.068	0	0.003	ASV1ASV2-vs-ASV2	dn	Arthrobacter	Ga0508009_11_9220_10410	glutaryl-CoA dehydrogenase
2934209335	1386.29	-1.449	0.268	-3.535	0	0.017	ASV1ASV2-vs-ASV2	dn	Arthrobacter	Ga0508009_11_133337_134335	ornithine carbamoyltransferase
2934209406	164.75	1.678	0.287	4.099	0	0.003	ASV1ASV2-vs-ASV2	up	Arthrobacter	Ga0508009_12_62785_63201	large subunit ribosomal protein L16
2934209417	1342.41	1.897	0.229	6.107	0	0	ASV1ASV2-vs-ASV2	up	Arthrobacter	Ga0508009_12_67811_68305	large subunit ribosomal protein L15
2934209439	2647.1	1.238	0.181	4.082	0	0.003	ASV1ASV2-vs-ASV2	up	Arthrobacter	Ga0508009_12_89009_89569	large subunit ribosomal protein L17
2934209479	1050.1	3.348	0.373	7.639	0	0	ASV1ASV2-vs-ASV2	up	Arthrobacter	Ga0508009_12_132309_133469	G3E family GTPase
2934209480	24.563	2.223	0.469	3.675	0	0.012	ASV1ASV2-vs-ASV2	up	Arthrobacter	Ga0508009_12_133536_133658	large subunit ribosomal protein L36
2934209487	986.126	-1.766	0.178	-7.106	0	0	ASV1ASV2-vs-ASV2	dn	Arthrobacter	Ga0508009_13_408_1976	NCS1 family nucleobase:cation symporter-1
2934209489	632.748	-1.284	0.162	-4.845	0	0	ASV1ASV2-vs-ASV2	dn	Arthrobacter	Ga0508009_13_2899_3663	NAD(P)-dependent dehydrogenase (short-subunit alcohol dehydrogenase family)
2934209494	6209.19	-1.259	0.208	-3.648	0	0.012	ASV1ASV2-vs-ASV2	dn	Arthrobacter	Ga0508009_13_11064_12554	aerobic C4-dicarboxylate transport protein
2934209527	179.887	1.222	0.221	3.263	0.001	0.04	ASV1ASV2-vs-ASV2	up	Arthrobacter	Ga0508009_13_51573_51773	uncharacterized protein YegP (UPF0339 family)
2934209541	57.242	1.431	0.25	3.716	0	0.01	ASV1ASV2-vs-ASV2	up	Arthrobacter	Ga0508009_13_64689_65225	hypothetical protein
2934209560	8397.19	1.336	0.248	3.369	0.001	0.029	ASV1ASV2-vs-ASV2	up	Arthrobacter	Ga0508009_13_85169_86311	3-deoxy-7-phosphoheptulonate synthase
2934209602	198.744	-1.838	0.27	-4.957	0	0	ASV1ASV2-vs-ASV2	dn	Arthrobacter	Ga0508009_13_123257_124609	phenylacetate-CoA ligase
2934209603	107.806	-1.883	0.314	-4.402	0	0.001	ASV1ASV2-vs-ASV2	dn	Arthrobacter	Ga0508009_13_124617_125099	acyl-CoA thioesterase
2934209619	1011.92	-1.354	0.149	-5.735	0	0	ASV1ASV2-vs-ASV2	dn	Arthrobacter	Ga0508009_14_7869_8288	arsenate reductase
2934209680	124452	2.002	0.17	8.834	0	0	ASV1ASV2-vs-ASV2	up	Arthrobacter	Ga0508009_14_79282_80304	propanol-preferring alcohol dehydrogenase
2934209681	2927.26	1.608	0.126	8.78	0	0	ASV1ASV2-vs-ASV2	up	Arthrobacter	Ga0508009_14_80304_80720	uncharacterized protein (DUF779 family)
2934209684	7398.74	-1.366	0.23	-3.769	0	0.008	ASV1ASV2-vs-ASV2	dn	Arthrobacter	Ga0508009_14_83245_84729	catalase
2934209688	1210.38	2.733	0.335	6.666	0	0	ASV1ASV2-vs-ASV2	up	Arthrobacter	Ga0508009_14_87772_89154	deferrochelatase/peroxidase EfeB
2934209689	1534.59	2.778	0.399	5.715	0	0	ASV1ASV2-vs-ASV2	up	Arthrobacter	Ga0508009_14_89151_90362	iron uptake system component EfeO
2934209690	479.332	3.173	0.382	6.994	0	0	ASV1ASV2-vs-ASV2	up	Arthrobacter	Ga0508009_14_90397_91251	FTR1 family protein
2934209783	4559.62	-1.049	0.159	-3.459	0.001	0.022	ASV1ASV2-vs-ASV2	dn	Arthrobacter	Ga0508009_15_58131_59075	osmoprotectant transport system substrate-binding protein
2934209804	5080.77	-1.073	0.091	-6.278	0	0	ASV1ASV2-vs-ASV2	dn	Arthrobacter	Ga0508009_15_79719_81566	peptide/nickel transport system ATP-binding protein
2934209864	957.05	-1.189	0.194	-3.549	0	0.017	ASV1ASV2-vs-ASV2	dn	Arthrobacter	Ga0508009_16_23198_23695	uncharacterized protein YndB with AHSA1/START domain
2934209930	1265.29	-1.042	0.159	-3.417	0.001	0.025	ASV1ASV2-vs-ASV2	dn	Arthrobacter	Ga0508009_16_89411_90226	(S)-ureidoglycine aminohydrolase
2934209932	1780.37	-1.047	0.126	-4.327	0	0.001	ASV1ASV2-vs-ASV2	dn	Arthrobacter	Ga0508009_16_91505_93100	malate synthase
2934209933	580.57	-1.384	0.167	-5.298	0	0	ASV1ASV2-vs-ASV2	dn	Arthrobacter	Ga0508009_16_93115_94539	malate dehydrogenase (oxaloacetate-decarboxylating)
2934209937	870.935	-1.25	0.184	-4.067	0	0.003	ASV1ASV2-vs-ASV2	dn	Arthrobacter	Ga0508009_16_98387_99877	xanthine permease
2934209938	2017.54	-1.083	0.153	-3.804	0	0.008	ASV1ASV2-vs-ASV2	dn	Arthrobacter	Ga0508009_16_100008_100922	urate oxidase
2934209942	570.825	-2.285	0.236	-7.561	0	0	ASV1ASV2-vs-ASV2	dn	Arthrobacter	Ga0508009_16_104177_104671	guanine deaminase
2934209943	555.34	-1.841	0.319	-4.197	0	0.002	ASV1ASV2-vs-ASV2	dn	Arthrobacter	Ga0508009_16_104678_106258	AGZA family xanthine/uracil permease-like MFS transporter
2934209944	197.128	-1.443	0.215	-4.375	0	0.001	ASV1ASV2-vs-ASV2	dn	Arthrobacter	Ga0508009_16_106549_107739	xanthine dehydrogenase accessory factor
2934209965	499.658	-1.741	0.339	-3.657	0	0.012	ASV1ASV2-vs-ASV2	dn	Arthrobacter	Ga0508009_17_14305_15279	glycine betaine/proline transport system substrate-binding protein
2934210023	99.063	-1.802	0.409	-3.183	0.001	0.05	ASV1ASV2-vs-ASV2	dn	Arthrobacter	Ga0508009_17_85416_86444	biotin synthase
2934210029	357.978	2.804	0.205	11.246	0	0	ASV1ASV2-vs-ASV2	up	Arthrobacter	Ga0508009_17_92513_93535	sugar phosphate isomerase/epimerase
2934210030	656.944	3.16	0.251	10.596	0	0	ASV1ASV2-vs-ASV2	up	Arthrobacter	Ga0508009_17_93540_95279	dihydroxyacetone kinase phosphoprotein-dependent L subunit
2934210031	95.301	2.616	0.372	5.695	0	0	ASV1ASV2-vs-ASV2	up	Arthrobacter	Ga0508009_17_95276_95758	ribose 5-phosphate isomerase B
2934210032	638.685	1.882	0.208	6.658	0	0	ASV1ASV2-vs-ASV2	up	Arthrobacter	Ga0508009_17_95760_96749	3-hydroxybutyryl-CoA dehydrogenase
2934210033	450.044	1.945	0.161	9.001	0	0	ASV1ASV2-vs-ASV2	up	Arthrobacter	Ga0508009_17_96773_97540	NAD(P)-dependent dehydrogenase (short-subunit alcohol dehydrogenase family)
2934210034	574.874	2.163	0.128	12.984	0	0	ASV1ASV2-vs-ASV2	up	Arthrobacter	Ga0508009_17_97622_98971	sugar phosphate permease
2934210035	78.17	2.208	0.373	4.575	0	0	ASV1ASV2-vs-ASV2	up	Arthrobacter	Ga0508009_17_98976_99773	triosephosphate isomerase
2934210087	1085.67	-1.504	0.253	-3.966	0	0.004	ASV1ASV2-vs-ASV2	dn	Arthrobacter	Ga0508009_18_43805_45553	choline dehydrogenase-like flavoprotein
2934210191	508.669	-1.478	0.244	-4.001	0	0.004	ASV1ASV2-vs-ASV2	dn	Arthrobacter	Ga0508009_19_38569_39186	urease accessory protein
2934210209	148.116	1.872	0.19	7.207	0	0	ASV1ASV2-vs-ASV2	up	Arthrobacter	Ga0508009_19_56055_57107	homoserine dehydrogenase
2934210236	221.698	2.449	0.354	5.501	0	0	ASV1ASV2-vs-ASV2	up	Arthrobacter	Ga0508009_19_89295_90881	L-2,4-diaminobutyrate decarboxylase
2934210237	111.373	2.437	0.334	5.792	0	0	ASV1ASV2-vs-ASV2	up	Arthrobacter	Ga0508009_19_90878_92218	lysine N6-hydroxylase
2934210239	111.5	2.073	0.374	4.21	0	0.002	ASV1ASV2-vs-ASV2	up	Arthrobacter	Ga0508009_19_92802_94658	siderophore synthetase component
2934210243	218.03	1.63	0.267	4.231	0	0.002	ASV1ASV2-vs-ASV2	up	Arthrobacter	Ga0508009_19_97836_98831	simple sugar transport system substrate-binding protein
2934210297	284.856	-1.502	0.269	-3.73	0	0.01	ASV1ASV2-vs-ASV2	dn	Arthrobacter	Ga0508009_20_54245_54676	uncharacterized protein YndB with AHSA1/START domain
2934210306	1263.84	-1.418	0.254	-3.616	0	0.013	ASV1ASV2-vs-ASV2	dn	Arthrobacter	Ga0508009_20_63511_63990	starvation-inducible DNA-binding protein
2934210309	105.792	-1.85	0.324	-4.163	0	0.002	ASV1ASV2-vs-ASV2	dn	Arthrobacter	Ga0508009_20_64831_65259	glycine/serine hydroxymethyltransferase
2934210348	3884.49	-1.237	0.19	-3.878	0	0.006	ASV1ASV2-vs-ASV2	dn	Arthrobacter	Ga0508009_21_5226_5612	glycine cleavage system H protein
2934210413	475.772	-1.462	0.234	-4.114	0	0.002	ASV1ASV2-vs-ASV2	dn	Arthrobacter	Ga0508009_21_74099_74524	hypothetical protein
2934210509	218.371	-1.903	0.441	-3.183	0.001	0.05	ASV1ASV2-vs-ASV2	dn	Arthrobacter	Ga0508009_22_70864_71832	ring-1,2-phenylacetyl-CoA epoxidase subunit PaaC
2934210510	21.888	-2.9	0.708	-3.391	0.001	0.027	ASV1ASV2-vs-ASV2	dn	Arthrobacter	Ga0508009_22_71829_72146	ring-1,2-phenylacetyl-CoA epoxidase subunit PaaB
2934210511	491.968	-1.631	0.303	-3.737	0	0.009	ASV1ASV2-vs-ASV2	dn	Arthrobacter	Ga0508009_22_72143_73138	ring-1,2-phenylacetyl-CoA epoxidase subunit PaaA
2934210561	750.902	-1.314	0.172	-4.737	0	0	ASV1ASV2-vs-ASV2	dn	Arthrobacter	Ga0508009_23_28973_29311	hypothetical protein
2934210576	385.541	-1.522	0.243	-4.197	0	0.002	ASV1ASV2-vs-ASV2	dn	Arthrobacter	Ga0508009_23_43607_45151	amino acid permease (GABA permease)
2934210578	378.878	-1.739	0.306	-4.045	0	0.003	ASV1ASV2-vs-ASV2	dn	Arthrobacter	Ga0508009_23_45941_47353	glutamine synthetase
2934210581	542.581	-1.061	0.157	-3.565	0	0.016	ASV1ASV2-vs-ASV2	dn	Arthrobacter	Ga0508009_23_49562_50344	NAD(P)-dependent dehydrogenase (short-subunit alcohol dehydrogenase family)
2934210587	1014.78	-1.066	0.141	-4.006	0	0.004	ASV1ASV2-vs-ASV2	dn	Arthrobacter	Ga0508009_23_54243_55604	allantoinase
2934210613	59.334	-2.329	0.54	-3.384	0.001	0.027	ASV1ASV2-vs-ASV2	dn	Arthrobacter	Ga0508009_23_83455_83778	hypothetical protein
2934210651	648.268	1.156	0.121	5.413	0	0	ASV1ASV2-vs-ASV2	up	Arthrobacter	Ga0508009_24_27494_28450	D-threo-aldose 1-dehydrogenase
2934210652	145.449	1.496	0.304	3.273	0.001	0.039	ASV1ASV2-vs-ASV2	up	Arthrobacter	Ga0508009_24_28401_29312	L-fuconolactonase
2934210677	538.024	2.981	0.485	5.11	0	0	ASV1ASV2-vs-ASV2	up	Arthrobacter	Ga0508009_24_52154_53224	iron complex transport system substrate-binding protein
2934210678	49.89	3.281	0.429	6.485	0	0	ASV1ASV2-vs-ASV2	up	Arthrobacter	Ga0508009_24_53238_54374	iron complex transport system permease protein
2934210679	43.918	3.481	0.507	5.876	0	0	ASV1ASV2-vs-ASV2	up	Arthrobacter	Ga0508009_24_54371_55408	iron complex transport system permease protein
2934210680	74.464	3.161	0.543	4.899	0	0	ASV1ASV2-vs-ASV2	up	Arthrobacter	Ga0508009_24_55410_56249	iron complex transport system ATP-binding protein
2934210681	122.215	4.131	0.511	7.101	0	0	ASV1ASV2-vs-ASV2	up	Arthrobacter	Ga0508009_24_56246_57367	iron complex transport system ATP-binding protein
2934210952	551.376	-1.157	0.152	-4.337	0	0.001	ASV1ASV2-vs-ASV2	dn	Arthrobacter	Ga0508009_31_14816_15724	methylisocitrate lyase
2934210953	2095.87	-1.403	0.215	-4.196	0	0.002	ASV1ASV2-vs-ASV2	dn	Arthrobacter	Ga0508009_31_15795_16946	2-methylcitrate synthase
2934206614	928.84	-1.77	0.249	-5.1	0	0	ASV11ASV2-vs-ASV2	dn	Arthrobacter	Ga0508009_01_25531_26865	Amt family ammonium transporter
2934206621	3255.06	-1.972	0.411	-3.585	0	0.018	ASV11ASV2-vs-ASV2	dn	Arthrobacter	Ga0508009_01_35331_35816	uncharacterized protein
2934206857	29072.3	-1.194	0.2	-3.474	0.001	0.026	ASV11ASV2-vs-ASV2	dn	Arthrobacter	Ga0508009_01_293737_295365	peptide/nickel transport system substrate-binding protein
2934207034	767.208	-2.025	0.205	-7.455	0	0	ASV11ASV2-vs-ASV2	dn	Arthrobacter	Ga0508009_02_106020_106706	AcrR family transcriptional regulator
2934207035	3138.51	-1.21	0.188	-3.784	0	0.009	ASV11ASV2-vs-ASV2	dn	Arthrobacter	Ga0508009_02_106733_109255	RND superfamily putative drug exporter
2934207053	352.92	-1.496	0.187	-5.331	0	0	ASV11ASV2-vs-ASV2	dn	Arthrobacter	Ga0508009_02_132725_135355	nitrite reductase (NADH) large subunit
2934207075	758.036	-1.553	0.297	-3.544	0	0.021	ASV11ASV2-vs-ASV2	dn	Arthrobacter	Ga0508009_02_158514_159593	hypothetical protein
2934207145	707.755	5.398	0.217	22.623	0	0	ASV11ASV2-vs-ASV2	up	Arthrobacter	Ga0508009_02_244278_245411	UDPglucose--hexose-1-phosphate uridylyltransferase
2934207146	730.836	4.265	0.328	11.466	0	0	ASV11ASV2-vs-ASV2	up	Arthrobacter	Ga0508009_02_245408_246577	galactokinase
2934207187	371.632	1.643	0.157	7.29	0	0	ASV11ASV2-vs-ASV2	up	Arthrobacter	Ga0508009_02_287381_288214	lipooligosaccharide transport system permease protein
2934207188	200.306	2.489	0.374	5.318	0	0	ASV11ASV2-vs-ASV2	up	Arthrobacter	Ga0508009_02_288211_289032	lipooligosaccharide transport system permease protein
2934207189	843.496	2.031	0.173	8.835	0	0	ASV11ASV2-vs-ASV2	up	Arthrobacter	Ga0508009_02_289025_289954	lipooligosaccharide transport system ATP-binding protein
2934207224	4597.71	-1.642	0.108	-10.612	0	0	ASV11ASV2-vs-ASV2	dn	Arthrobacter	Ga0508009_02_329284_330315	hypothetical protein
2934207252	555.378	2.418	0.186	10.326	0	0	ASV11ASV2-vs-ASV2	up	Arthrobacter	Ga0508009_02_360356_361081	flagellar biosynthesis GTPase FlhF
2934207336	366.471	-1.629	0.245	-4.612	0	0	ASV11ASV2-vs-ASV2	dn	Arthrobacter	Ga0508009_03_68051_68539	DNA-binding MarR family transcriptional regulator
2934207450	412.341	1.543	0.196	5.318	0	0	ASV11ASV2-vs-ASV2	up	Arthrobacter	Ga0508009_03_162631_163851	predicted NBD/HSP70 family sugar kinase
2934207453	112.17	3.381	0.523	5.506	0	0	ASV11ASV2-vs-ASV2	up	Arthrobacter	Ga0508009_03_167055_167288	hypothetical protein
2934207565	590.304	-2.119	0.31	-5.214	0	0	ASV11ASV2-vs-ASV2	dn	Arthrobacter	Ga0508009_03_279925_280662	colicin import membrane protein
2934207576	124.077	-2.319	0.343	-5.299	0	0	ASV11ASV2-vs-ASV2	dn	Arthrobacter	Ga0508009_03_289920_291956	putative membrane protein
2934207577	44.057	-3.997	0.477	-7.324	0	0	ASV11ASV2-vs-ASV2	dn	Arthrobacter	Ga0508009_03_291953_292660	hypothetical protein
2934207592	82.949	2.581	0.42	4.954	0	0	ASV11ASV2-vs-ASV2	up	Arthrobacter	Ga0508009_03_311010_312170	nitric oxide dioxygenase
2934207798	589.72	-2.383	0.19	-9.898	0	0	ASV11ASV2-vs-ASV2	dn	Arthrobacter	Ga0508009_04_174773_175231	hypothetical protein
2934207799	510.579	-3.279	0.326	-8.525	0	0	ASV11ASV2-vs-ASV2	dn	Arthrobacter	Ga0508009_04_175247_175483	hypothetical protein
2934207814	1452.43	-1.681	0.329	-3.591	0	0.018	ASV11ASV2-vs-ASV2	dn	Arthrobacter	Ga0508009_04_192851_194221	acetyl-CoA C-acetyltransferase
2934207931	3299.41	-2.33	0.318	-5.756	0	0	ASV11ASV2-vs-ASV2	dn	Arthrobacter	Ga0508009_04_317953_318702	glycerol uptake facilitator protein
2934207932	2848.14	-1.589	0.258	-4.224	0	0.002	ASV11ASV2-vs-ASV2	dn	Arthrobacter	Ga0508009_04_318761_320275	glycerol kinase
2934208006	589.404	-1.477	0.15	-6.503	0	0	ASV11ASV2-vs-ASV2	dn	Arthrobacter	Ga0508009_05_66508_68028	L-arabinose isomerase
2934208021	966.784	-1.632	0.298	-3.801	0	0.009	ASV11ASV2-vs-ASV2	dn	Arthrobacter	Ga0508009_05_85760_86116	uncharacterized protein YegP (UPF0339 family)
2934208116	1239.54	-2.356	0.379	-4.896	0	0	ASV11ASV2-vs-ASV2	dn	Arthrobacter	Ga0508009_05_174679_175527	hypothetical protein
2934208237	464.611	1.248	0.178	4.211	0	0.002	ASV11ASV2-vs-ASV2	up	Arthrobacter	Ga0508009_06_42557_43384	cystine transport system ATP-binding protein
2934208238	7971.1	2.108	0.202	7.964	0	0	ASV11ASV2-vs-ASV2	up	Arthrobacter	Ga0508009_06_43586_46612	alpha-mannosidase
2934208623	6020.6	-1.661	0.294	-3.956	0	0.005	ASV11ASV2-vs-ASV2	dn	Arthrobacter	Ga0508009_07_194547_195665	alanine dehydrogenase
2934208625	361.07	-1.352	0.229	-3.724	0	0.011	ASV11ASV2-vs-ASV2	dn	Arthrobacter	Ga0508009_07_197259_198386	chemotaxis protein histidine kinase CheA
2934208639	1014.38	-1.055	0.157	-3.53	0	0.021	ASV11ASV2-vs-ASV2	dn	Arthrobacter	Ga0508009_07_210894_212366	D-serine/D-alanine/glycine transporter
2934208813	729.178	-1.562	0.262	-4.047	0	0.004	ASV11ASV2-vs-ASV2	dn	Arthrobacter	Ga0508009_08_163216_164481	acetyl-CoA acyltransferase
2934208991	1086.94	1.958	0.134	10.911	0	0	ASV11ASV2-vs-ASV2	up	Arthrobacter	Ga0508009_09_133567_134487	hypothetical protein
2934208992	844.505	1.541	0.199	5.235	0	0	ASV11ASV2-vs-ASV2	up	Arthrobacter	Ga0508009_09_134484_135380	hypothetical protein
2934208993	2378.34	1.674	0.134	8.792	0	0	ASV11ASV2-vs-ASV2	up	Arthrobacter	Ga0508009_09_135377_137245	hypothetical protein
2934208994	1487.9	1.398	0.2	4.495	0	0.001	ASV11ASV2-vs-ASV2	up	Arthrobacter	Ga0508009_09_137242_138246	hypothetical protein
2934208995	7330.38	1.387	0.169	5.256	0	0	ASV11ASV2-vs-ASV2	up	Arthrobacter	Ga0508009_09_138233_140830	hypothetical protein
2934209004	340.952	1.408	0.246	3.696	0	0.012	ASV11ASV2-vs-ASV2	up	Arthrobacter	Ga0508009_09_149254_150894	hypothetical protein
2934209213	780.708	-1.799	0.343	-3.787	0	0.009	ASV11ASV2-vs-ASV2	dn	Arthrobacter	Ga0508009_11_9220_10410	glutaryl-CoA dehydrogenase
2934209335	1386.29	-1.399	0.268	-3.352	0.001	0.039	ASV11ASV2-vs-ASV2	dn	Arthrobacter	Ga0508009_11_133337_134335	ornithine carbamoyltransferase
2934209395	353.486	2.58	0.212	9.79	0	0	ASV11ASV2-vs-ASV2	up	Arthrobacter	Ga0508009_12_52315_56475	hypothetical protein
2934209417	1342.41	1.251	0.229	3.277	0.001	0.05	ASV11ASV2-vs-ASV2	up	Arthrobacter	Ga0508009_12_67811_68305	large subunit ribosomal protein L15
2934209512	449.102	1.303	0.184	4.372	0	0.001	ASV11ASV2-vs-ASV2	up	Arthrobacter	Ga0508009_13_31862_34063	alpha-galactosidase
2934209514	117.03	1.931	0.193	7.431	0	0	ASV11ASV2-vs-ASV2	up	Arthrobacter	Ga0508009_13_35576_36535	multiple sugar transport system permease protein
2934209515	192.529	2.16	0.193	8.621	0	0	ASV11ASV2-vs-ASV2	up	Arthrobacter	Ga0508009_13_36548_37489	multiple sugar transport system permease protein
2934209517	1533.36	1.335	0.177	4.721	0	0	ASV11ASV2-vs-ASV2	up	Arthrobacter	Ga0508009_13_38934_39953	LacI family transcriptional regulator
2934209518	4026.66	3.095	0.175	14.87	0	0	ASV11ASV2-vs-ASV2	up	Arthrobacter	Ga0508009_13_40042_40821	DeoR family fructose operon transcriptional repressor
2934209519	10508.5	3.9	0.273	12.439	0	0	ASV11ASV2-vs-ASV2	up	Arthrobacter	Ga0508009_13_40851_42911	beta-galactosidase
2934209520	3607.11	3.475	0.358	8.301	0	0	ASV11ASV2-vs-ASV2	up	Arthrobacter	Ga0508009_13_42917_43825	multiple sugar transport system permease protein
2934209521	3143.9	4.212	0.317	11.709	0	0	ASV11ASV2-vs-ASV2	up	Arthrobacter	Ga0508009_13_43822_44826	ABC-type sugar transport system permease subunit
2934209522	17630.7	3.571	0.349	8.807	0	0	ASV11ASV2-vs-ASV2	up	Arthrobacter	Ga0508009_13_44841_46157	multiple sugar transport system substrate-binding protein
2934209602	198.744	-1.442	0.264	-3.569	0	0.019	ASV11ASV2-vs-ASV2	dn	Arthrobacter	Ga0508009_13_123257_124609	phenylacetate-CoA ligase
2934209619	1011.92	-1.195	0.148	-4.701	0	0	ASV11ASV2-vs-ASV2	dn	Arthrobacter	Ga0508009_14_7869_8288	arsenate reductase
2934209680	124452	1.644	0.17	6.731	0	0	ASV11ASV2-vs-ASV2	up	Arthrobacter	Ga0508009_14_79282_80304	propanol-preferring alcohol dehydrogenase
2934209681	2927.26	1.462	0.126	7.628	0	0	ASV11ASV2-vs-ASV2	up	Arthrobacter	Ga0508009_14_80304_80720	uncharacterized protein (DUF779 family)
2934209688	1210.38	1.604	0.335	3.29	0.001	0.048	ASV11ASV2-vs-ASV2	up	Arthrobacter	Ga0508009_14_87772_89154	deferrochelatase/peroxidase EfeB
2934209690	479.332	2.176	0.383	4.375	0	0.001	ASV11ASV2-vs-ASV2	up	Arthrobacter	Ga0508009_14_90397_91251	FTR1 family protein
2934209804	5080.77	-1.013	0.091	-5.636	0	0	ASV11ASV2-vs-ASV2	dn	Arthrobacter	Ga0508009_15_79719_81566	peptide/nickel transport system ATP-binding protein
2934209805	1062.58	-1.448	0.238	-3.985	0	0.005	ASV11ASV2-vs-ASV2	dn	Arthrobacter	Ga0508009_15_81990_83672	oligopeptide transport system substrate-binding protein
2934209942	570.825	-1.314	0.231	-3.525	0	0.022	ASV11ASV2-vs-ASV2	dn	Arthrobacter	Ga0508009_16_104177_104671	guanine deaminase
2934209999	208.296	-1.566	0.258	-4.134	0	0.003	ASV11ASV2-vs-ASV2	dn	Arthrobacter	Ga0508009_17_54724_56139	Amt family ammonium transporter
2934210023	99.063	-1.941	0.408	-3.532	0	0.021	ASV11ASV2-vs-ASV2	dn	Arthrobacter	Ga0508009_17_85416_86444	biotin synthase
2934210059	1571.38	1.59	0.11	9.938	0	0	ASV11ASV2-vs-ASV2	up	Arthrobacter	Ga0508009_18_16244_18499	RND superfamily putative drug exporter
2934210159	95.575	3.118	0.303	8.649	0	0	ASV11ASV2-vs-ASV2	up	Arthrobacter	Ga0508009_19_10969_11175	hypothetical protein
2934210264	234.746	1.441	0.185	5.094	0	0	ASV11ASV2-vs-ASV2	up	Arthrobacter	Ga0508009_20_17587_18627	hypothetical protein
2934210266	534.474	1.224	0.149	4.857	0	0	ASV11ASV2-vs-ASV2	up	Arthrobacter	Ga0508009_20_19348_19968	AcrR family transcriptional regulator
2934210301	48.864	1.627	0.274	4.107	0	0.003	ASV11ASV2-vs-ASV2	up	Arthrobacter	Ga0508009_20_57327_58319	1-phosphofructokinase
2934210308	18.989	-2.404	0.505	-3.767	0	0.01	ASV11ASV2-vs-ASV2	dn	Arthrobacter	Ga0508009_20_64588_64764	uncharacterized protein YjbJ (UPF0337 family)
2934210423	273.574	1.459	0.184	5.223	0	0	ASV11ASV2-vs-ASV2	up	Arthrobacter	Ga0508009_21_82322_82795	hypothetical protein
2934210428	157.798	-1.676	0.318	-3.701	0	0.012	ASV11ASV2-vs-ASV2	dn	Arthrobacter	Ga0508009_21_86374_86604	hypothetical protein
2934210435	22281.9	-1.614	0.297	-3.751	0	0.01	ASV11ASV2-vs-ASV2	dn	Arthrobacter	Ga0508009_21_90733_92157	glutamine synthetase
2934210511	491.968	-1.874	0.303	-4.536	0	0	ASV11ASV2-vs-ASV2	dn	Arthrobacter	Ga0508009_22_72143_73138	ring-1,2-phenylacetyl-CoA epoxidase subunit PaaA
2934210519	104.27	1.409	0.227	4.012	0	0.004	ASV11ASV2-vs-ASV2	up	Arthrobacter	Ga0508009_22_81058_82251	pilus assembly protein CpaE
2934210520	163.866	1.309	0.194	4.171	0	0.002	ASV11ASV2-vs-ASV2	up	Arthrobacter	Ga0508009_22_82248_83021	pilus assembly protein CpaB
2934210523	125.398	2.089	0.28	5.682	0	0	ASV11ASV2-vs-ASV2	up	Arthrobacter	Ga0508009_22_84574_84801	pilus assembly protein Flp/PilA
2934210524	710.585	1.779	0.179	7.14	0	0	ASV11ASV2-vs-ASV2	up	Arthrobacter	Ga0508009_22_84850_85074	pilus assembly protein Flp/PilA
2934210526	153.339	3.053	0.198	12.915	0	0	ASV11ASV2-vs-ASV2	up	Arthrobacter	Ga0508009_22_88510_89175	hypothetical protein
2934210536	235.584	-1.407	0.228	-3.972	0	0.005	ASV11ASV2-vs-ASV2	dn	Arthrobacter	Ga0508009_23_7670_8935	phospholipase C
2934210561	750.902	-2.017	0.174	-8.72	0	0	ASV11ASV2-vs-ASV2	dn	Arthrobacter	Ga0508009_23_28973_29311	hypothetical protein
2934210613	59.334	-2.564	0.541	-3.814	0	0.009	ASV11ASV2-vs-ASV2	dn	Arthrobacter	Ga0508009_23_83455_83778	hypothetical protein
2934210614	1093.25	-2.835	0.446	-5.234	0	0	ASV11ASV2-vs-ASV2	dn	Arthrobacter	Ga0508009_23_83826_85223	Amt family ammonium transporter
2934210677	538.024	2.15	0.486	3.394	0.001	0.034	ASV11ASV2-vs-ASV2	up	Arthrobacter	Ga0508009_24_52154_53224	iron complex transport system substrate-binding protein
2934210678	49.89	2.208	0.439	3.895	0	0.006	ASV11ASV2-vs-ASV2	up	Arthrobacter	Ga0508009_24_53238_54374	iron complex transport system permease protein
2934210679	43.918	2.395	0.517	3.667	0	0.014	ASV11ASV2-vs-ASV2	up	Arthrobacter	Ga0508009_24_54371_55408	iron complex transport system permease protein
2934210681	122.215	2.963	0.515	4.782	0	0	ASV11ASV2-vs-ASV2	up	Arthrobacter	Ga0508009_24_56246_57367	iron complex transport system ATP-binding protein

## Sheet: Fig S9 DEGs in Rhodococcus
gene oid	baseMean	log2FoldChange	lfcSE	stat	pvalue	padj	comparison	expression	species	locus tag	product
2934877365	1507.85	-1.217	0.142	-5.031	0	0	ASV11ASV2-vs-ASV11	dn	Rhodococcus	Ga0508012_01_498_905	enamine deaminase RidA (YjgF/YER057c/UK114 family)
2934877397	456.947	-1.158	0.177	-3.716	0	0.009	ASV11ASV2-vs-ASV11	dn	Rhodococcus	Ga0508012_01_27742_28929	threonine dehydrogenase-like Zn-dependent dehydrogenase
2934877481	113.054	1.285	0.232	3.392	0.001	0.025	ASV11ASV2-vs-ASV11	up	Rhodococcus	Ga0508012_01_115148_116374	O-antigen/teichoic acid export membrane protein
2934877486	228.732	2.885	0.505	4.723	0	0	ASV11ASV2-vs-ASV11	up	Rhodococcus	Ga0508012_01_121284_122471	aminoglycoside phosphotransferase (APT) family kinase protein
2934877491	178.878	-1.72	0.239	-5.102	0	0	ASV11ASV2-vs-ASV11	dn	Rhodococcus	Ga0508012_01_126121_127182	iron complex transport system substrate-binding protein
2934877519	1432.76	-1.685	0.299	-3.961	0	0.004	ASV11ASV2-vs-ASV11	dn	Rhodococcus	Ga0508012_01_156279_156827	polyisoprenoid-binding protein YceI
2934877649	1032.6	2.192	0.265	6.374	0	0	ASV11ASV2-vs-ASV11	up	Rhodococcus	Ga0508012_01_313371_314486	NAD(P)H-dependent flavin oxidoreductase YrpB (nitropropane dioxygenase family)
2934877653	81.355	2.037	0.344	4.474	0	0.001	ASV11ASV2-vs-ASV11	up	Rhodococcus	Ga0508012_01_318349_319386	F420-dependent oxidoreductase-like protein
2934877661	259.388	2.163	0.366	4.544	0	0	ASV11ASV2-vs-ASV11	up	Rhodococcus	Ga0508012_01_326193_327356	acetyl-CoA C-acetyltransferase
2934877769	109.019	2.074	0.403	3.907	0	0.005	ASV11ASV2-vs-ASV11	up	Rhodococcus	Ga0508012_01_433488_435086	3-oxo-5alpha-steroid 4-dehydrogenase
2934877802	115.519	1.727	0.321	3.827	0	0.006	ASV11ASV2-vs-ASV11	up	Rhodococcus	Ga0508012_01_466268_467308	alkylation response protein AidB-like acyl-CoA dehydrogenase
2934877889	372.481	2.817	0.31	7.47	0	0	ASV11ASV2-vs-ASV11	up	Rhodococcus	Ga0508012_01_554995_557649	hypothetical protein
2934877890	731.483	3.85	0.26	12.883	0	0	ASV11ASV2-vs-ASV11	up	Rhodococcus	Ga0508012_01_557696_560017	outer membrane protein assembly factor BamB
2934877891	485.45	3.85	0.267	12.56	0	0	ASV11ASV2-vs-ASV11	up	Rhodococcus	Ga0508012_01_560040_560705	hypothetical protein
2934878079	113.055	1.478	0.234	4.186	0	0.002	ASV11ASV2-vs-ASV11	up	Rhodococcus	Ga0508012_02_95793_96413	threonine/homoserine/homoserine lactone efflux protein
2934878157	344.574	-1.412	0.278	-3.282	0.001	0.036	ASV11ASV2-vs-ASV11	dn	Rhodococcus	Ga0508012_02_171796_172707	DNA-binding transcriptional LysR family regulator
2934878209	2678.75	1.436	0.205	4.576	0	0	ASV11ASV2-vs-ASV11	up	Rhodococcus	Ga0508012_02_235606_236550	hypothetical protein
2934878222	25.093	2.292	0.506	3.541	0	0.015	ASV11ASV2-vs-ASV11	up	Rhodococcus	Ga0508012_02_249637_250164	hypothetical protein
2934878235	90.169	1.791	0.399	3.239	0.001	0.042	ASV11ASV2-vs-ASV11	up	Rhodococcus	Ga0508012_02_263889_264755	NAD(P)-dependent dehydrogenase (short-subunit alcohol dehydrogenase family)
2934878249	245.709	1.306	0.212	3.803	0	0.007	ASV11ASV2-vs-ASV11	up	Rhodococcus	Ga0508012_02_278283_278798	hypothetical protein
2934878318	85.587	1.333	0.249	3.339	0.001	0.03	ASV11ASV2-vs-ASV11	up	Rhodococcus	Ga0508012_02_349681_350280	broad specificity phosphatase PhoE
2934878355	336.807	1.578	0.168	6.413	0	0	ASV11ASV2-vs-ASV11	up	Rhodococcus	Ga0508012_02_389323_389787	pSer/pThr/pTyr-binding forkhead associated (FHA) protein
2934878403	1446.83	-1.141	0.134	-4.769	0	0	ASV11ASV2-vs-ASV11	dn	Rhodococcus	Ga0508012_02_439660_440343	hypothetical protein
2934878428	528.791	2.32	0.176	10.337	0	0	ASV11ASV2-vs-ASV11	up	Rhodococcus	Ga0508012_02_467405_467899	hypothetical protein
2934878471	1532.52	-1.066	0.155	-3.648	0	0.012	ASV11ASV2-vs-ASV11	dn	Rhodococcus	Ga0508012_03_8421_8900	protein involved in ribonucleotide reduction
2934878493	97.019	1.322	0.241	3.416	0.001	0.024	ASV11ASV2-vs-ASV11	up	Rhodococcus	Ga0508012_03_28237_28725	uncharacterized membrane protein YphA (DoxX/SURF4 family)
2934878573	6478.6	-1.539	0.117	-8.851	0	0	ASV11ASV2-vs-ASV11	dn	Rhodococcus	Ga0508012_03_113461_113550	hypothetical protein
2934878574	7641.29	-1.095	0.117	-5.099	0	0	ASV11ASV2-vs-ASV11	dn	Rhodococcus	Ga0508012_03_113735_115159	superfamily II DNA/RNA helicase
2934878586	98.133	1.84	0.235	5.709	0	0	ASV11ASV2-vs-ASV11	up	Rhodococcus	Ga0508012_03_123741_124235	Cys-tRNA(Pro)/Cys-tRNA(Cys) deacylase
2934878632	356.677	1.516	0.228	4.459	0	0.001	ASV11ASV2-vs-ASV11	up	Rhodococcus	Ga0508012_03_171658_172170	5-(carboxyamino)imidazole ribonucleotide mutase
2934878641	1280.64	1.391	0.241	3.699	0	0.01	ASV11ASV2-vs-ASV11	up	Rhodococcus	Ga0508012_03_180196_180537	hypothetical protein
2934878705	2793.84	1.234	0.159	4.609	0	0	ASV11ASV2-vs-ASV11	up	Rhodococcus	Ga0508012_03_248463_249701	hypothetical protein
2934878777	151.549	-1.353	0.228	-3.737	0	0.009	ASV11ASV2-vs-ASV11	dn	Rhodococcus	Ga0508012_03_323772_324605	iron complex transport system ATP-binding protein
2934878845	488.175	1.222	0.185	3.905	0	0.005	ASV11ASV2-vs-ASV11	up	Rhodococcus	Ga0508012_03_397820_398503	tRNA threonylcarbamoyl adenosine modification protein YeaZ
2934878959	242.651	2.078	0.324	4.874	0	0	ASV11ASV2-vs-ASV11	up	Rhodococcus	Ga0508012_04_48260_49471	CubicO group peptidase (beta-lactamase class C family)
2934879054	217.683	1.708	0.291	4.146	0	0.002	ASV11ASV2-vs-ASV11	up	Rhodococcus	Ga0508012_04_141375_142376	NADPH-dependent curcumin reductase CurA
2934879090	257.088	1.597	0.246	4.452	0	0.001	ASV11ASV2-vs-ASV11	up	Rhodococcus	Ga0508012_04_176114_176419	hypothetical protein
2934879147	864.233	-1.308	0.198	-4.081	0	0.003	ASV11ASV2-vs-ASV11	dn	Rhodococcus	Ga0508012_04_227609_228538	allantoinase
2934879187	69.874	1.674	0.371	3.166	0.002	0.05	ASV11ASV2-vs-ASV11	up	Rhodococcus	Ga0508012_04_273352_273867	hypothetical protein
2934879211	113.555	2.312	0.33	5.489	0	0	ASV11ASV2-vs-ASV11	up	Rhodococcus	Ga0508012_04_300810_301256	hypothetical protein
2934879212	1003.02	3.977	0.211	16.461	0	0	ASV11ASV2-vs-ASV11	up	Rhodococcus	Ga0508012_04_301307_301597	hypothetical protein
2934879299	96.855	1.381	0.262	3.358	0.001	0.028	ASV11ASV2-vs-ASV11	up	Rhodococcus	Ga0508012_04_386743_387456	pyridoxamine 5'-phosphate oxidase
2934879303	3357.76	1.396	0.187	4.8	0	0	ASV11ASV2-vs-ASV11	up	Rhodococcus	Ga0508012_04_391435_391797	peptidylprolyl isomerase
2934879366	85.453	1.81	0.314	4.175	0	0.002	ASV11ASV2-vs-ASV11	up	Rhodococcus	Ga0508012_05_762_1643	hypothetical protein
2934879461	163.141	-2.803	0.286	-8.042	0	0	ASV11ASV2-vs-ASV11	dn	Rhodococcus	Ga0508012_05_92062_92511	Rrf2 family nitric oxide-sensitive transcriptional repressor
2934879462	841.009	-1.606	0.187	-5.902	0	0	ASV11ASV2-vs-ASV11	dn	Rhodococcus	Ga0508012_05_92543_93736	nitric oxide dioxygenase
2934879537	175.159	-2.91	0.26	-9.281	0	0	ASV11ASV2-vs-ASV11	dn	Rhodococcus	Ga0508012_05_176904_177533	hypothetical protein
2934879655	291.796	1.982	0.24	6.182	0	0	ASV11ASV2-vs-ASV11	up	Rhodococcus	Ga0508012_05_308774_309208	FtsH-binding integral membrane protein
2934879678	158.562	-1.276	0.196	-3.959	0	0.004	ASV11ASV2-vs-ASV11	dn	Rhodococcus	Ga0508012_05_329625_330362	uncharacterized oxidoreductase
2934879689	232.867	-1.428	0.189	-4.915	0	0	ASV11ASV2-vs-ASV11	dn	Rhodococcus	Ga0508012_05_340486_340923	hypothetical protein
2934879699	183.23	-1.595	0.253	-4.326	0	0.001	ASV11ASV2-vs-ASV11	dn	Rhodococcus	Ga0508012_05_349136_349405	hypothetical protein
2934879904	174.73	-1.19	0.193	-3.58	0	0.014	ASV11ASV2-vs-ASV11	dn	Rhodococcus	Ga0508012_06_120828_121202	hypothetical protein
2934879968	780.432	2.074	0.462	3.405	0.001	0.024	ASV11ASV2-vs-ASV11	up	Rhodococcus	Ga0508012_06_176772_178292	L-lactate dehydrogenase complex protein LldF
2934880008	102.254	1.368	0.24	3.614	0	0.013	ASV11ASV2-vs-ASV11	up	Rhodococcus	Ga0508012_06_210623_210901	hypothetical protein
2934880221	1997.36	1.692	0.321	3.716	0	0.009	ASV11ASV2-vs-ASV11	up	Rhodococcus	Ga0508012_07_27047_28684	cation/acetate symporter
2934880264	477.013	-1.479	0.184	-5.334	0	0	ASV11ASV2-vs-ASV11	dn	Rhodococcus	Ga0508012_07_74265_75452	predicted NBD/HSP70 family sugar kinase
2934880265	241.649	-3.393	0.254	-11.387	0	0	ASV11ASV2-vs-ASV11	dn	Rhodococcus	Ga0508012_07_75647_75877	hypothetical protein
2934880266	104.05	-2.982	0.347	-7.161	0	0	ASV11ASV2-vs-ASV11	dn	Rhodococcus	Ga0508012_07_75947_76264	WhiB family redox-sensing transcriptional regulator
2934880267	324.308	-1.732	0.205	-6.009	0	0	ASV11ASV2-vs-ASV11	dn	Rhodococcus	Ga0508012_07_76289_77686	xylulokinase
2934880273	1250.23	1.078	0.142	4.067	0	0.003	ASV11ASV2-vs-ASV11	up	Rhodococcus	Ga0508012_07_83680_84792	F420-dependent oxidoreductase-like protein
2934880307	186.507	-1.667	0.2	-5.846	0	0	ASV11ASV2-vs-ASV11	dn	Rhodococcus	Ga0508012_07_115161_115973	thiamine biosynthesis lipoprotein
2934880308	2669.68	-1.763	0.131	-9.647	0	0	ASV11ASV2-vs-ASV11	dn	Rhodococcus	Ga0508012_07_115975_117636	glucose-6-phosphate isomerase
2934880384	3452.8	-1.265	0.213	-3.588	0	0.014	ASV11ASV2-vs-ASV11	dn	Rhodococcus	Ga0508012_07_185372_186820	glutamine transport system permease protein
2934880575	58.066	1.679	0.308	3.834	0	0.006	ASV11ASV2-vs-ASV11	up	Rhodococcus	Ga0508012_07_387390_387806	hypothetical protein
2934880585	596.801	1	0.148	3.38	0.001	0.026	ASV11ASV2-vs-ASV11	up	Rhodococcus	Ga0508012_07_396774_398189	fatty acid CoA ligase FadD36
2934880629	1045.09	1.12	0.196	3.165	0.002	0.05	ASV11ASV2-vs-ASV11	up	Rhodococcus	Ga0508012_08_45457_46260	short-subunit dehydrogenase
2934880660	43.435	1.677	0.328	3.587	0	0.014	ASV11ASV2-vs-ASV11	up	Rhodococcus	Ga0508012_08_78642_79100	DNA-binding MarR family transcriptional regulator
2934880714	431.906	3.446	0.32	9.216	0	0	ASV11ASV2-vs-ASV11	up	Rhodococcus	Ga0508012_08_136411_137112	hypothetical protein
2934880717	77.998	1.868	0.366	3.737	0	0.009	ASV11ASV2-vs-ASV11	up	Rhodococcus	Ga0508012_08_141399_141839	hypothetical protein
2934880718	5336.71	1.336	0.237	3.527	0	0.016	ASV11ASV2-vs-ASV11	up	Rhodococcus	Ga0508012_08_141858_142277	nucleoside-diphosphate kinase
2934880748	813.377	-1.169	0.171	-3.914	0	0.005	ASV11ASV2-vs-ASV11	dn	Rhodococcus	Ga0508012_08_174058_175683	uncharacterized circularly permuted ATP-grasp superfamily protein
2934880750	416.921	-1.604	0.161	-6.874	0	0	ASV11ASV2-vs-ASV11	dn	Rhodococcus	Ga0508012_08_176708_177550	transglutaminase-like putative cysteine protease
2934880752	191.707	1.341	0.208	4.033	0	0.003	ASV11ASV2-vs-ASV11	up	Rhodococcus	Ga0508012_08_178414_178947	hypothetical protein
2934880777	285.193	1.141	0.176	3.635	0	0.012	ASV11ASV2-vs-ASV11	up	Rhodococcus	Ga0508012_08_204013_204789	acetyl esterase/lipase
2934880827	66.441	3.302	0.479	5.856	0	0	ASV11ASV2-vs-ASV11	up	Rhodococcus	Ga0508012_08_251300_252298	deoxyribonucleoside regulator
2934880828	148.4	1.678	0.372	3.166	0.002	0.05	ASV11ASV2-vs-ASV11	up	Rhodococcus	Ga0508012_08_252362_253714	sorbitol/mannitol transport system substrate-binding protein
2934880832	138.004	1.442	0.276	3.416	0.001	0.024	ASV11ASV2-vs-ASV11	up	Rhodococcus	Ga0508012_08_256745_257662	fructokinase
2934880843	1991.86	1.314	0.222	3.676	0	0.011	ASV11ASV2-vs-ASV11	up	Rhodococcus	Ga0508012_08_269459_270367	[acyl-carrier-protein] S-malonyltransferase
2934880972	926.4	1.177	0.17	3.993	0	0.004	ASV11ASV2-vs-ASV11	up	Rhodococcus	Ga0508012_09_76596_78044	16S rRNA (cytosine967-C5)-methyltransferase
2934880989	4321.84	-1.066	0.123	-4.599	0	0	ASV11ASV2-vs-ASV11	dn	Rhodococcus	Ga0508012_09_93007_95781	phosphoenolpyruvate carboxylase
2934881039	524.25	1.188	0.162	4.25	0	0.001	ASV11ASV2-vs-ASV11	up	Rhodococcus	Ga0508012_09_160762_161193	membrane protein implicated in regulation of membrane protease activity
2934881067	929.148	1.088	0.172	3.424	0.001	0.023	ASV11ASV2-vs-ASV11	up	Rhodococcus	Ga0508012_09_194371_194799	1,4-dihydroxy-2-naphthoyl-CoA hydrolase
2934881068	8310.43	-1.698	0.157	-7.619	0	0	ASV11ASV2-vs-ASV11	dn	Rhodococcus	Ga0508012_09_194883_196298	NADH dehydrogenase
2934881069	82.855	1.477	0.272	3.595	0	0.013	ASV11ASV2-vs-ASV11	up	Rhodococcus	Ga0508012_09_196481_196591	hypothetical protein
2934881081	94.5	1.51	0.284	3.552	0	0.015	ASV11ASV2-vs-ASV11	up	Rhodococcus	Ga0508012_09_207556_208317	enoyl-CoA hydratase
2934881191	821.795	-1.219	0.157	-4.564	0	0	ASV11ASV2-vs-ASV11	dn	Rhodococcus	Ga0508012_10_32521_33336	NagD protein
2934881194	69.943	-2.101	0.377	-4.251	0	0.001	ASV11ASV2-vs-ASV11	dn	Rhodococcus	Ga0508012_10_34813_35493	signal peptidase
2934881200	362.415	1.302	0.179	4.487	0	0.001	ASV11ASV2-vs-ASV11	up	Rhodococcus	Ga0508012_10_40032_40499	hypothetical protein
2934881273	40.895	2.066	0.412	3.801	0	0.007	ASV11ASV2-vs-ASV11	up	Rhodococcus	Ga0508012_10_110324_110710	steroid delta-isomerase
2934881303	379.298	-1.082	0.181	-3.222	0.001	0.043	ASV11ASV2-vs-ASV11	dn	Rhodococcus	Ga0508012_10_137367_138011	FMN-dependent NADH-azoreductase
2934881335	4477.23	-2.17	0.276	-6.058	0	0	ASV11ASV2-vs-ASV11	dn	Rhodococcus	Ga0508012_10_185239_186684	succinoglycan biosynthesis transport protein ExoP
2934881336	701.749	-2.081	0.337	-4.69	0	0	ASV11ASV2-vs-ASV11	dn	Rhodococcus	Ga0508012_10_187324_188649	UDPglucose 6-dehydrogenase
2934881337	842.37	-2.517	0.251	-8.033	0	0	ASV11ASV2-vs-ASV11	dn	Rhodococcus	Ga0508012_10_188702_189670	GDP-L-fucose synthase
2934881338	1426.37	-2.534	0.194	-10.467	0	0	ASV11ASV2-vs-ASV11	dn	Rhodococcus	Ga0508012_10_189667_190698	GDPmannose 4,6-dehydratase
2934881339	710.55	-2.189	0.158	-10.717	0	0	ASV11ASV2-vs-ASV11	dn	Rhodococcus	Ga0508012_10_190745_192097	O-antigen/teichoic acid export membrane protein
2934881340	619.188	-1.984	0.167	-8.894	0	0	ASV11ASV2-vs-ASV11	dn	Rhodococcus	Ga0508012_10_192094_193020	glycosyltransferase involved in cell wall biosynthesis
2934881341	80.693	-1.63	0.287	-3.936	0	0.004	ASV11ASV2-vs-ASV11	dn	Rhodococcus	Ga0508012_10_193010_193801	glycosyltransferase involved in cell wall biosynthesis
2934881342	410.33	-1.588	0.276	-3.936	0	0.004	ASV11ASV2-vs-ASV11	dn	Rhodococcus	Ga0508012_10_193798_194847	glycosyltransferase involved in cell wall biosynthesis
2934881477	149.609	1.408	0.242	3.754	0	0.008	ASV11ASV2-vs-ASV11	up	Rhodococcus	Ga0508012_11_7991_8797	NAD(P)-dependent dehydrogenase (short-subunit alcohol dehydrogenase family)
2934881478	61.74	1.551	0.307	3.424	0.001	0.023	ASV11ASV2-vs-ASV11	up	Rhodococcus	Ga0508012_11_8894_10147	MFS family permease
2934881517	537.999	1.114	0.165	3.708	0	0.009	ASV11ASV2-vs-ASV11	up	Rhodococcus	Ga0508012_11_48167_48673	transcriptional regulator with XRE-family HTH domain
2934881563	589.76	2.537	0.258	7.901	0	0	ASV11ASV2-vs-ASV11	up	Rhodococcus	Ga0508012_11_95081_95317	excisionase family DNA binding protein
2934881626	347.298	1.56	0.161	6.581	0	0	ASV11ASV2-vs-ASV11	up	Rhodococcus	Ga0508012_11_152525_153169	acyl-coenzyme A thioesterase PaaI-like protein
2934881627	130.488	1.588	0.236	4.62	0	0	ASV11ASV2-vs-ASV11	up	Rhodococcus	Ga0508012_11_153171_154166	O-succinylbenzoate synthase
2934881679	439.444	1.372	0.211	4.134	0	0.002	ASV11ASV2-vs-ASV11	up	Rhodococcus	Ga0508012_11_202541_203068	carbonic anhydrase/acetyltransferase-like protein (isoleucine patch superfamily)
2934881701	206.316	1.145	0.194	3.325	0.001	0.031	ASV11ASV2-vs-ASV11	up	Rhodococcus	Ga0508012_11_223640_224875	3-phenylpropionate/trans-cinnamate dioxygenase ferredoxin reductase subunit
2934881726	370.35	-1.321	0.199	-4.122	0	0.002	ASV11ASV2-vs-ASV11	dn	Rhodococcus	Ga0508012_11_245067_245270	hypothetical protein
2934881786	188.524	1.773	0.293	4.346	0	0.001	ASV11ASV2-vs-ASV11	up	Rhodococcus	Ga0508012_12_16409_16666	phosphocarrier protein HPr
2934881816	292.94	1.087	0.166	3.538	0	0.016	ASV11ASV2-vs-ASV11	up	Rhodococcus	Ga0508012_12_42905_43546	CDP-diacylglycerol--glycerol-3-phosphate 3-phosphatidyltransferase
2934882000	3084.68	-1.159	0.131	-5.047	0	0	ASV11ASV2-vs-ASV11	dn	Rhodococcus	Ga0508012_12_243592_244422	citrate lyase subunit beta/citryl-CoA lyase
2934882028	195.695	-1.419	0.202	-4.557	0	0	ASV11ASV2-vs-ASV11	dn	Rhodococcus	Ga0508012_12_266469_269468	PKD repeat protein
2934882070	207.29	1.16	0.205	3.225	0.001	0.043	ASV11ASV2-vs-ASV11	up	Rhodococcus	Ga0508012_13_31594_32184	hypothetical protein
2934882087	6177.69	-1.041	0.124	-4.357	0	0.001	ASV11ASV2-vs-ASV11	dn	Rhodococcus	Ga0508012_13_49602_65813	amino acid adenylation domain-containing protein
2934882176	7078.76	-1.547	0.158	-6.641	0	0	ASV11ASV2-vs-ASV11	dn	Rhodococcus	Ga0508012_13_180286_181620	pyruvate kinase
2934882177	629.604	-1.57	0.198	-5.39	0	0	ASV11ASV2-vs-ASV11	dn	Rhodococcus	Ga0508012_13_181621_182502	acyl-CoA thioesterase-2
2934882179	85.161	-1.661	0.263	-4.412	0	0.001	ASV11ASV2-vs-ASV11	dn	Rhodococcus	Ga0508012_13_183318_184289	methylenetetrahydrofolate dehydrogenase (NADP+)/methenyltetrahydrofolate cyclohydrolase
2934882247	225.688	-1.195	0.217	-3.204	0.001	0.045	ASV11ASV2-vs-ASV11	dn	Rhodococcus	Ga0508012_14_3612_5174	hypothetical protein
2934882275	34.25	-1.88	0.387	-3.563	0	0.014	ASV11ASV2-vs-ASV11	dn	Rhodococcus	Ga0508012_14_17385_17951	hypothetical protein
2934882283	5475.42	1.819	0.282	4.675	0	0	ASV11ASV2-vs-ASV11	up	Rhodococcus	Ga0508012_14_22566_23300	hypothetical protein
2934882284	362.064	1.388	0.28	3.168	0.002	0.05	ASV11ASV2-vs-ASV11	up	Rhodococcus	Ga0508012_14_23416_24222	AraC-like DNA-binding protein
2934882321	279.778	2.314	0.195	9.302	0	0	ASV11ASV2-vs-ASV11	up	Rhodococcus	Ga0508012_14_60173_60739	16S rRNA (guanine966-N2)-methyltransferase
2934882322	5321.48	1.214	0.126	5.662	0	0	ASV11ASV2-vs-ASV11	up	Rhodococcus	Ga0508012_14_60736_64140	pyruvate carboxylase
2934882361	1562.02	-1.214	0.134	-5.332	0	0	ASV11ASV2-vs-ASV11	dn	Rhodococcus	Ga0508012_14_105848_106879	phosphofructokinase-like protein
2934882415	346.92	2.322	0.343	5.317	0	0	ASV11ASV2-vs-ASV11	up	Rhodococcus	Ga0508012_15_16154_16903	hypothetical protein
2934882528	48.373	-1.517	0.308	-3.299	0.001	0.034	ASV11ASV2-vs-ASV11	dn	Rhodococcus	Ga0508012_16_1_420	ABC-type multidrug transport system ATPase subunit
2934882648	3448.06	-1.289	0.173	-4.55	0	0	ASV11ASV2-vs-ASV11	dn	Rhodococcus	Ga0508012_16_118489_119028	alkyl hydroperoxide reductase subunit D
2934882667	146.962	1.813	0.234	5.622	0	0	ASV11ASV2-vs-ASV11	up	Rhodococcus	Ga0508012_17_21604_22050	hypothetical protein
2934882690	162.824	1.624	0.354	3.171	0.002	0.05	ASV11ASV2-vs-ASV11	up	Rhodococcus	Ga0508012_17_49745_50938	long-chain acyl-CoA synthetase
2934882691	220.732	1.814	0.204	6.428	0	0	ASV11ASV2-vs-ASV11	up	Rhodococcus	Ga0508012_17_51032_51850	enoyl-CoA hydratase
2934882756	141.292	-1.489	0.258	-3.837	0	0.006	ASV11ASV2-vs-ASV11	dn	Rhodococcus	Ga0508012_17_117157_117522	hypothetical protein
2934882803	1438.53	1.42	0.196	4.684	0	0	ASV11ASV2-vs-ASV11	up	Rhodococcus	Ga0508012_18_48741_49187	uncharacterized membrane protein YgcG
2934882815	110.701	1.314	0.226	3.596	0	0.013	ASV11ASV2-vs-ASV11	up	Rhodococcus	Ga0508012_18_62590_63018	hypothetical protein
2934882878	311.348	1.516	0.201	5.059	0	0	ASV11ASV2-vs-ASV11	up	Rhodococcus	Ga0508012_19_22036_23037	glyoxylase-like metal-dependent hydrolase (beta-lactamase superfamily II)
2934882892	18233.4	-1.02	0.113	-4.615	0	0	ASV11ASV2-vs-ASV11	dn	Rhodococcus	Ga0508012_19_45762_47156	hypothetical protein
2934882893	6905.3	-1.045	0.119	-4.57	0	0	ASV11ASV2-vs-ASV11	dn	Rhodococcus	Ga0508012_19_47159_47851	hypothetical protein
2934882931	11170.8	1.201	0.179	3.919	0	0.005	ASV11ASV2-vs-ASV11	up	Rhodococcus	Ga0508012_19_84863_85972	NAD(P) transhydrogenase subunit alpha
2934882933	8350.32	1.43	0.183	5.091	0	0	ASV11ASV2-vs-ASV11	up	Rhodococcus	Ga0508012_19_86295_87725	NAD(P) transhydrogenase subunit beta
2934882942	364.084	1.622	0.198	5.66	0	0	ASV11ASV2-vs-ASV11	up	Rhodococcus	Ga0508012_19_94974_96212	benzoate membrane transport protein
2934882944	88.648	-1.69	0.271	-4.391	0	0.001	ASV11ASV2-vs-ASV11	dn	Rhodococcus	Ga0508012_19_96825_97448	threonine/homoserine/homoserine lactone efflux protein
2934882947	831.501	-1.322	0.147	-5.579	0	0	ASV11ASV2-vs-ASV11	dn	Rhodococcus	Ga0508012_19_98784_99602	shikimate dehydrogenase
2934882997	2775.13	1.271	0.146	5.264	0	0	ASV11ASV2-vs-ASV11	up	Rhodococcus	Ga0508012_20_44565_45059	pSer/pThr/pTyr-binding forkhead associated (FHA) protein
2934883010	871.057	1.052	0.173	3.189	0.001	0.048	ASV11ASV2-vs-ASV11	up	Rhodococcus	Ga0508012_20_61027_61563	Raf kinase inhibitor-like YbhB/YbcL family protein
2934883034	626.068	-1.23	0.154	-4.73	0	0	ASV11ASV2-vs-ASV11	dn	Rhodococcus	Ga0508012_21_1_573	transcriptional regulator with XRE-family HTH domain
2934883084	175.459	-1.344	0.203	-4.155	0	0.002	ASV11ASV2-vs-ASV11	dn	Rhodococcus	Ga0508012_21_46320_46598	hypothetical protein
2934883093	380.052	-1.219	0.178	-4.032	0	0.003	ASV11ASV2-vs-ASV11	dn	Rhodococcus	Ga0508012_21_57991_58755	acyl-ACP thioesterase
2934883107	137.294	1.217	0.222	3.235	0.001	0.042	ASV11ASV2-vs-ASV11	up	Rhodococcus	Ga0508012_21_72713_73369	hypothetical protein
2934883131	100.54	-1.364	0.238	-3.629	0	0.012	ASV11ASV2-vs-ASV11	dn	Rhodococcus	Ga0508012_22_10361_11110	enoyl-CoA hydratase
2934883190	2239.32	-1.617	0.125	-8.945	0	0	ASV11ASV2-vs-ASV11	dn	Rhodococcus	Ga0508012_22_69319_70512	nitric oxide dioxygenase
2934883191	751.207	-2.902	0.21	-11.436	0	0	ASV11ASV2-vs-ASV11	dn	Rhodococcus	Ga0508012_22_70545_70994	Rrf2 family nitric oxide-sensitive transcriptional repressor
2934883192	83.306	-1.478	0.257	-3.801	0	0.007	ASV11ASV2-vs-ASV11	dn	Rhodococcus	Ga0508012_22_71169_71405	2,4-dienoyl-CoA reductase-like NADH-dependent reductase (Old Yellow Enzyme family)
2934883299	43.924	2.128	0.463	3.517	0	0.017	ASV11ASV2-vs-ASV11	up	Rhodococcus	Ga0508012_24_27142_27441	DNA-binding CsgD family transcriptional regulator
2934883498	444.358	1.258	0.211	3.594	0	0.013	ASV11ASV2-vs-ASV11	up	Rhodococcus	Ga0508012_27_23785_24537	2-methylisocitrate lyase-like PEP mutase family enzyme
2934883551	121.668	-1.509	0.231	-4.372	0	0.001	ASV11ASV2-vs-ASV11	dn	Rhodococcus	Ga0508012_28_12347_12652	hypothetical protein
2934883634	41.992	-1.734	0.346	-3.569	0	0.014	ASV11ASV2-vs-ASV11	dn	Rhodococcus	Ga0508012_30_3_407	hypothetical protein
2934883638	231.796	-1.569	0.184	-5.805	0	0	ASV11ASV2-vs-ASV11	dn	Rhodococcus	Ga0508012_30_1404_2084	AcrR family transcriptional regulator
2934883639	527.279	-1.359	0.164	-5.23	0	0	ASV11ASV2-vs-ASV11	dn	Rhodococcus	Ga0508012_30_2140_3114	hypothetical protein
2934883641	7943.93	-1.051	0.152	-3.627	0	0.012	ASV11ASV2-vs-ASV11	dn	Rhodococcus	Ga0508012_30_4062_4844	chromosome partitioning protein
2934883719	494.747	-1.097	0.153	-3.889	0	0.005	ASV11ASV2-vs-ASV11	dn	Rhodococcus	Ga0508012_33_12720_13433	adenylate cyclase
2934883766	528.5	-1.24	0.171	-4.322	0	0.001	ASV11ASV2-vs-ASV11	dn	Rhodococcus	Ga0508012_35_7651_8982	transposase
2934883810	547.301	-1.247	0.142	-5.251	0	0	ASV11ASV2-vs-ASV11	dn	Rhodococcus	Ga0508012_39_5398_6093	hypothetical protein
2934883877	31.896	-2.697	0.461	-4.77	0	0	ASV11ASV2-vs-ASV11	dn	Rhodococcus	Ga0508012_50_806_1051	hypothetical protein

## Sheet: Fig S16 & S17 & S18
ID	Cluster	Name	kegg CID	Formula	Molecular Weight	RT [min]	m/z	MS/MS similarity score	Area: 42.raw (F2)	Area: 41.raw (F3)	Area: 40.raw (F4)	Area: 39.raw (F5)	Area: 38.raw (F6)	Area: 37.raw (F7)	Area: 36.raw (F9)	Area: 35.raw (F10)	Area: 34.raw (F11)	Area: 33.raw (F12)	Area: 32.raw (F13)	Area: 31.raw (F14)	Area: 30.raw (F15)	Area: 29.raw (F16)	Area: 28.raw (F17)	Area: 27.raw (F18)	Area: 26.raw (F19)	Area: 25.raw (F20)	Area: 24.raw (F22)	Area: 23.raw (F23)	Area: 22.raw (F24)	Area: 21.raw (F25)	Area: 20.raw (F26)	Area: 19.raw (F27)	Area: 18.raw (F28)	Area: 17.raw (F29)	Area: 16.raw (F30)	Area: 15.raw (F31)	Area: 14.raw (F32)	Area: 13.raw (F33)	Area: 12.raw (F35)	Area: 11.raw (F36)	Area: 10.raw (F37)	Area: 9.raw (F38)	Area: 8.raw (F39)	Area: 7.raw (F40)	Area: 6.raw (F41)	Area: 5.raw (F42)	Area: 4.raw (F43)	Area: 3.raw (F44)	Area: 2.raw (F45)
									108h_6	108h_5	108h_4	108h_3	108h_2	108h_1	96h_6	96h_5	96h_4	96h_3	96h_2	96h_1	72h_6	72h_5	72h_4	72h_3	72h_2	72h_1	48h_6	48h_5	48h_4	48h_3	48h_2	48h_1	36h_6	36h_5	36h_4	36h_3	36h_2	36h_1	12h_6	12h_5	12h_4	12h_3	12h_2	12h_1	0h_6	0h_5	0h_4	0h_3	0h_2
									108h	108h	108h	108h	108h	108h	96h	96h	96h	96h	96h	96h	72h	72h	72h	72h	72h	72h	48h	48h	48h	48h	48h	48h	36h	36h	36h	36h	36h	36h	12h	12h	12h	12h	12h	12h	0h	0h	0h	0h	0h
N001	3	Phosphoric acid	C00009	H3 O4 P	97.9765	1.299	96.9692	0.87	25669417.6049284	26143480.453215498	26117942.324896902	30848592.710184399	25828485.052303702	26309297.3983346	27239612.178798199	27561135.905650198	23781146.620203398	25176420.577003598	23378296.337841898	25725025.670139801	23698528.162006799	25308908.6847247	24731059.062665898	24692037.209623199	22963264.483582199	23221556.157153402	24364687.251236301	24469912.907147799	21619042.356545299	23600908.491579998	25496793.357505001	25658413.0796699	26601940.993987899	25039110.804731298	25176321.846530698	25297202.9069128	25442830.896682698	25878058.327287499	25456810.698259499	24859849.840142898	24872099.615530901	25493750.392262999	25187163.323702998	24195660.603664599	24497997.441646099	25895479.709458899	25776631.537720699	25061318.4267435	27362584.798377801
N003	3	trans-Cinnamic acid	C10438	C9 H8 O2	147.973	1.659	146.966	0.89	16469605.6782641	20190178.485390998	13780767.0332286	17765721.4213777	15973302.995676201	15333015.248486901	14158146.0534657	15180596.422674499	13632685.8642623	14752939.961363301	16355023.8394552	15140215.9540393	12199205.548320699	16046996.366131701	14291903.756370701	17104026.103299201	14443930.597337499	13699589.4161049	14789922.9895229	13300518.1960021	14656485.091912501	12841762.494996101	17014679.137676001	15291587.3525996	15478741.794519899	14146613.040108301	15260311.484298101	12566291.914340699	12677318.3956415	13926917.6072398	16244458.2223548	13735995.5832996	12769447.1252671	17791389.651589599	14831854.2456846	13460620.9510219	15429000.475276699	12987358.607542699	12702587.7151147	13132132.467589101	14768451.253564
N004	3	Pyrophosphate	C00013	H4 O7 P2	177.943	1.297	176.936	0.99	6608752.5208339803	7009234.4499807199	6777968.0434460603	8724223.7986227702	6742984.0174840502	6496632.8940785704	7108636.1378720095	7576374.0012180302	5613795.60199928	6091364.9140741304	5709155.4403894302	6431268.1682513598	5966999.3678264897	6753779.1901562698	5627949.5654239496	5893581.4910524702	5281244.4323647199	5485837.8724975698	5375249.4611951904	5732676.8133816402	4807640.7776891096	5463963.2993121799	6353827.1986119105	6255343.0567687601	6131204.6377733899	6029276.0637177201	5773144.3807838503	5782490.7491313498	5698568.6955428198	6099766.7679276997	5872044.4774471195	5795740.9077334404	5465137.8639774201	5395300.3396783797	5505441.6083661998	5342457.6896115104	5666947.5391788902	5878386.1183910202	5820979.3685176196	5993200.6864668299	6587722.5621060003
N007	2	α-Lactose	C00243	C12 H22 O11	342.116	1.063	341.109	0.92	11539.1498030927	17205.898132357401	17649.9672218224	8403.8450644116801	21791.3752014444	7338.6877594710404	48167.428857867802	92733.707875202294	30813.776072566699	18599.2444359941	35113.609923099102	35688.219399311602	410752.491792285	597120.29195782798	542712.85304571199	59831.421203523401	390336.20866470801	373491.16469838098	1384043.3225370799	132233.724045735	2424437.93782348	4703045.5423462698	146658.781539541	194879.321013304	149820.95049219101	226427.69524107399	143485.51835873799	132030.470535681	167635.017408051	40792.757371481901	1052658.7337674	1262463.2849739599	806985.34789085202	1275923.8358710399	1048599.3434134601	920403.40159465105	4192567.1789499498	3905229.5996955498	3939853.657559	3709292.17244663	4206700.3898705402
N009	1	Threonine	C00188	C4 H9 N O3	119.058	1.058	118.051	0.76	855979.84559084999	867607.66572497995	957577.79911859601	300033.36183315801	1180970.3269044301	869807.73628044105	1444197.8631587001	2167271.75167011	1090369.9942789201	620112.67564313696	1752849.22375409	1802202.4149086401	1394190.24586524	1460097.48337911	1375735.8326987999	1061721.90448054	1586634.6144210999	1553356.16333405	955473.16795228503	244476.97959980799	1828562.50575241	2715382.5199859398	250129.70087181099	287839.54097325599	252394.30320312601	262941.836311238	255802.638494179	246455.45867187201	258624.34419239999	224033.86759797399	265030.52352772601	264779.18546740699	278883.89686252701	271557.40785723802	266675.23309883301	271965.05491576198	274753.64736787399	261012.34729768499	284197.02882777603	269911.44485698	286245.10828441102
N014	1	DL-Tryptophan	C00525	C11 H12 N2 O2	204.09	3.594	203.082	0.89	990650.98703221104	970437.247920544	1003800.58689761	951979.26483545802	825907.76231112098	789036.29851633299	1066777.13313576	1547152.3894267399	426220.482551186	906295.753235974	881806.53075039596	1051724.79849974	700068.74535262701	852969.98259910103	597070.74599495705	973651.73372609902	606246.15196047199	628301.85955616005	380383.28532771399	117426.500640625	697597.945852848	1548990.1927676401	115794.049121863	70660.938231521504	101515.552154852	66982.789841338395	116721.375362632	61376.167650165698	75038.858866973402	90614.482074871106	87012.591942692001	88370.720493473898	75564.788010486795	102686.12797679201	83751.343373142096	80437.690685951704	89728.045103086202	93916.498976034098	68782.999300637195	71201.084179549696	100222.08917075999
N016	1	Pyridoxine	C00314	C8 H11 N O3	169.074	1.11	168.066	0.99	982762.54256359395	944012.58986700198	1006516.38460702	1027949.59222995	1042510.5814796	909778.71549094399	1180629.2361989501	1351654.9733576099	979192.56725652004	1013174.04089865	963150.53574812203	1011714.8394702401	1163836.06919776	1187558.93911443	1099074.54506067	1101785.4634275599	1093955.6456796499	1107308.85105662	971694.16995828506	535389.64323839103	1026800.4304693301	1081567.5981328699	582628.24447041505	571105.13456065697	588948.94374330703	530105.73635418306	500990.58518274699	456018.003962319	526976.85424053797	505482.93917154399	580543.212851463	558390.57568436	581476.72078731703	569838.550158503	551638.39064879902	537385.59756636503	622529.12129211205	603318.795243853	573481.70906076499	621408.05476786999	713494.95705177099
N018	3	Stearic acid	C01530	C18 H36 O2	284.271	11.676	283.264	0.99	784763.70430961798	552107.91027474497	783857.148746319	623080.64811282302	613297.62775738304	542821.14135336305	913236.230415695	664668.56489326397	475307.65843986801	572421.89666363399	838882.03690210904	826430.84298416495	695059.70464003505	577875.51869126502	515926.97672917898	596056.25003585406	491469.16038928903	735140.78434266394	697206.52016525995	1002021.01404084	591684.22770089598	744735.64201864903	572413.05457769101	584064.73232683796	840970.41872636997	650862.99903727102	678744.77926070499	824081.80701395299	670939.06232714897	612462.24069557898	665073.081894962	550053.50574878405	1004130.81452427	480772.38284696097	504906.72177048901	470431.03298707103	494523.17417790502	444127.67970812198	497734.14836249902	904994.70145294897	549040.83232193405
N019	1	L-Methionine	C00073	C5 H11 N O2 S	149.051	1.134	148.044	0.76	746384.06043486902	696250.00826511695	736635.92700579902	528551.719706223	846987.89236566494	670627.40142366395	853848.24281475996	1054865.27668009	414670.46755428001	597476.50164013496	880987.74598920799	937558.43589973706	640415.28674182703	590419.17876049899	533101.97989654297	683586.69120108697	620334.59415546001	598790.09246930701	342602.81762853201	70746.878655669396	702209.20443209505	1006389.95170939	68436.693978907104	59031.943747956502	66851.350772989899	62431.303521370297	67433.748969313398	46087.801947754997	65849.715935122207	61850.799005011999	68442.952590003697	63463.028719034097	64947.969439744702	72572.324992725495	63340.832264649798	65171.401545469802	53881.812951123298	48950.498236180902	55255.624434119702	50481.581670561798	62634.976662198598
N020	2	D-(+)-Galactose	C00984	C6 H12 O6	180.063	1.063	179.056	0.89	75207.194034315602	48355.084040820002	41076.389020501199	78013.7584090538	40599.143101598202	30633.1333826839	37070.512520280899	46452.182293473699	28443.000663545601	31103.6257812451	31386.882433443501	35356.439005600398	84647.325355684894	115405.02008452	121133.691487237	40442.9980803203	87676.343627464303	72944.487996286	193224.05770090001	42730.054054801003	178864.04099015001	1044966.86157036	35261.255832395	57000.507013282098	92672.603483216095	47834.237000986097	26438.009078552099	42579.4826565205	55163.443874509001	29522.738481249198	119928.29971691201	111279.044190309	107848.02124641099	115076.050009313	93827.696632098407	109550.410528111	822355.91309854598	816772.01920614101	814073.48793002404	896756.21324821503	988194.08053826401
N021	3	5-Hydroxyferulate	C05619	C10 H10 O5	210.053	4.526	209.045	0.95	847216.80851666303	898053.66411576304	827776.37133376801	885126.07891353697	894114.26388989098	924557.74108336004	891196.44287806004	900882.12955995195	929503.87565844704	932145.852631688	851319.88610461098	835317.59128768404	871440.20006938302	922434.79566406098	824309.89084461995	905424.30464399804	937305.34373191104	891861.068524534	933984.73945651401	892787.83313445002	893651.29926295404	901202.40454224497	910846.36874462699	841607.62319455901	859890.79397472797	863422.261316736	944244.05216937198	933555.92994496401	892118.773764643	852245.201820613	862972.17057295202	921885.65410684701	932343.05693465797	901422.62881023798	923482.29157187801	888960.25062399905	870778.40896461403	898687.94363415497	886268.74750318297	894004.45299326605	869359.21812559594
N023	3	[6]-Gingerol	C10462	C17 H26 O4	294.183	7.341	293.176	0.75	836152.861687436	800747.95207964396	799512.469138894	846297.35075190396	825278.81047424895	823771.05897358898	824299.50199003099	835672.78686162399	822474.13722614106	796296.37922541494	786178.89729339897	848269.58146037103	821042.97677653399	896239.36366072297	813548.22245785198	809437.41372539697	841618.12630285404	801431.66545081697	749205.17329245398	705190.31199068599	763869.26928375801	814060.137474649	767645.02665470599	786367.94329682703	787705.60880338098	843586.52151873102	806026.92397836095	790380.23091871699	747390.50495962205	742519.49242140399	828687.11767969304	801986.12503958901	811817.16346740001	859296.67514400894	850340.61276186397	834454.93892795499	793927.19574922905	839756.06731520803	803309.88033923402	809867.89438867895	825688.72227506805
N024	2	Abieticacid	-	C20 H30 O2	302.224	9.808	301.217	0.78	321.42390073605901	324.92301412236799	329.61377065121002	309.88247756728498	294.14467533528102	325.57841567374601	323.27791946615901	293.08864956189598	321.774796799059	320.92633023957501	316.41848154951299	320.36153603588599	329.03914465493699	324.04168088544998	311.62085743742898	321.382949385519	333.780836625787	327.965974946183	321.667042229152	332.83868939142201	271.07619971984002	340.409784304379	313.287542161381	328.773267557221	328.03147770116902	325.86054358028798	333.90517826192303	341.42479390764601	354.25237190100103	347.99501420840102	332.06618564834503	336.47336268379598	328.35962333255901	351.21560219329598	355.89211712732902	334.85383501771702	340.35262567856103	332.00596524907297	522.16541004161002	891539.65815232601	343.49720109445298
N027	2	Dulcitol	C01697	C6 H14 O6	182.079	1.064	181.072	0.71	23911.201285831899	53449.069803008497	29918.738140707599	11988.107104297	58539.207050946898	18192.351467186501	36750.9617982567	78048.526134952306	27549.757260594699	22834.530741664199	46704.538731878398	45700.172188885103	52546.377800433402	78772.062079832205	100592.60035152201	67788.050881154093	96549.758564735806	51372.636267491398	102190.19431648	32179.3039240012	95537.216767724094	606533.34602853295	50184.181318238203	93323.477215203398	62904.848371197397	88715.020789373695	19323.927134127302	52235.801870862502	71562.700741677094	50621.061274466403	72620.797962482306	83296.711513457602	92710.204578784207	94162.900033589802	31623.1310003244	65979.517817656102	495372.05689369299	506618.44812462601	531697.61429670802	548929.37318795803	543672.868356333
N028	3	Botrydial	-	C17 H26 O5	310.178	7.515	309.171	0.8	523556.90228021803	515301.51064007002	538658.75753875799	508218.620373315	517794.55691503402	560305.99566383101	523855.97758794099	535588.44743222604	539408.10882383597	561830.42337358696	542192.14163128904	541281.75844109699	518740.25447110698	573405.30898043502	564782.33963797602	532065.23817780998	566964.44566894101	549268.19272970001	536474.74220039998	565200.04235012899	531905.604929797	536611.29297815403	539541.75725080201	503896.439882898	550789.73279264395	569002.40516445599	566687.00071469997	550701.82010488096	555157.79028883495	534600.86733505805	528846.895621898	555764.03177342506	526479.202317319	516212.83980718203	552142.64662946796	526092.837194202	532986.331071881	548846.78857951297	550532.66238467605	543014.66465060203	505950.41670767602
N029	3	Isophthalic acid	-	C8 H6 O4	166.026	4.014	165.019	0.7	95999.5422611963	315771.95208270702	265427.97764650203	280366.06841417501	260337.72456352599	274835.37832248298	157329.158691577	148018.50570724101	180197.283787283	187584.015808472	142057.43664975601	140933.82877440401	153104.52907148001	167755.32447431001	163975.754929802	225755.77592741401	215970.24591247999	180228.969090142	174884.62742024101	504716.696963055	192073.36951041399	113783.378914142	115344.326859822	153028.990133343	196113.68125532899	134807.00402957399	183228.29532058799	163180.36607988499	151125.33680776399	533307.44217690697	176325.519793282	134093.26371615601	142774.86772110101	438960.38114377297	310311.037158689	128641.43413204201	150367.46133556101	264956.17136047903	255702.04085725101	436742.53194562899	299479.841793962
N031	3	Uricacid	-	C5 H4 N4 O3	168.028	1.12	167.021	0.74	848.80701379903996	955.99389633377405	1456.62509331773	825.88362714473499	13694.0425343144	834.50038332229099	1256.2348432239901	4638.61755423676	843.569983762579	845.12038513027005	985.60219640804303	1703.0845057132799	1085.4649429572501	1001.9287223907399	1172.45555357077	3333.31941889053	921.48213832538295	981.83700813106498	1117.3689815789	821.82872150148603	1119.98468965813	1570.9887220010601	1154.16770095631	4055.2205661890098	11201.4094039758	1021.7606701982101	874.77618158134203	859.98778867455906	774.92389366580096	1892.91993187146	880.76539075794597	826.41670520247703	3778.3839153276999	2019.3977450186601	957.41325753938997	958.65645723327498	1073.6153162532601	1191.6965625631699	1186.8385029989599	474569.00531549001	1305.6524381014799
N033	1	Ethyl myristate	-	C16 H32 O2	256.24	10.904	255.233	0.88	320336.97826937301	297376.89674486499	341326.09719815099	257467.242773882	282245.63651853701	227549.511274157	287215.08735600102	326793.64164771501	208725.66265617701	260858.86708849799	283439.981060096	276403.73166494898	252658.017691221	286390.74054398399	207030.67109653901	235759.53919625701	241106.99609287601	350661.05492782098	281375.01862052397	386066.72787347098	209685.22022952599	290470.29183197301	222856.78540623901	240721.964101221	279929.53721614397	239410.50779885901	219485.37847282301	261651.91032600999	221417.003592447	212794.08873833099	217196.88472396301	207068.75556727999	259468.68981757399	174939.35624674501	173267.97270888399	163571.91390443299	204212.146683934	166610.94288967701	193439.566731884	294627.58498241199	190787.91675882801
N034	3	3-Hydroxy-3-methylglutaric acid	C03761	C6 H10 O5	162.053	2.844	161.045	0.75	141934.006064366	172906.870027803	134908.054090274	191463.43226448999	225562.773160274	118462.887005397	201058.40319990899	234715.05017901599	17315.131839813999	353242.00020011998	141409.42813383901	89453.031317057204	152790.350895204	54601.595958330501	53216.572091271097	210257.27922392599	38980.467870594999	40126.130873733498	45840.907225688403	46962.463349618898	42783.692938072403	41795.8103579054	1077.64883310349	44093.200214317403	50774.242835939498	45255.924712821798	44847.955873724903	46744.264352789804	46704.286902980501	15219.4250437433	44868.487034067199	47739.841377543496	48470.126612292799	46544.363679200404	48269.035349552403	1411.4063224568499	47164.389786736298	50690.138074487899	49063.492248798299	48099.574994861803	50333.815801334698
N035	3	(6Z)-Octadecenoicacid	-	C18 H34 O2	282.255	10.902	281.248	0.75	40138.880013564303	29885.4524121838	38632.531839190502	23606.505308600401	30429.607128080301	12680.8286955076	31443.933842905499	30346.0821046153	12044.6036491576	28261.179329620001	28402.707751149501	28231.231302662	26813.71281596	31417.9707558999	15341.199644283701	14940.001807029799	15596.667692049799	40927.056399249799	17477.443602347499	50519.081040319201	18858.795659361302	24206.980429736599	18059.796261400901	21760.145286928	31609.165430636898	25212.697468087699	20004.311677737802	37098.142461542397	20920.189833130298	21868.219513044001	26979.711859098101	16900.834931961999	41560.243385793197	14148.8187515186	14222.8714711877	11818.784142816799	22454.698561655499	18416.756114646501	21697.772073383501	326855.76452447398	23024.357843163201
N036	1	N-Acetyl-D-alloisoleucine	-	C8 H15 N O3	173.105	4.629	172.098	0.9	155332.18906513799	186045.72214918499	165135.767593139	206334.506444862	100276.938365033	148250.47820197701	94407.194344160307	88448.738724771902	27863.201813065501	93807.0231893046	114571.50661694301	133879.42125827001	107256.146088958	74405.778265865694	60598.963918782101	158730.76853024599	116829.146848	109762.68526166699	120765.797295942	54819.292441273799	182440.904638935	318690.80531981197	50461.529974607103	31433.819986996401	41450.0760159946	18151.796882020299	49648.973344120503	44015.7139445055	36384.235624122099	56891.691682712102	27428.589674144499	26956.325296377501	26940.9308003851	25549.536629865601	27790.480437869301	29459.946279048399	18797.3008610336	18636.0233540388	20034.003295401399	18328.801521790701	20847.6394806672
N037	3	Azelaic acid	C08261	C9 H16 O4	188.105	5.191	187.097	0.93	95673.656692691206	63221.745024794203	103266.776144549	115202.92005806	133695.226588424	72290.316966503	111742.911958026	158600.55293660099	78537.576832072693	146794.271122123	86666.292909781201	99083.878671478495	135868.510502655	171346.27098544699	154694.01177621199	120067.48471470601	134278.52393749999	134797.052995562	98881.417098067599	85654.520943636599	113701.86486430799	82746.504813825595	115810.887538911	136560.650357921	111041.097188407	129883.11835431001	110165.980534166	146042.74287326401	123496.25846923	150185.23912083599	109398.697600746	77505.340965149502	104157.945655441	90065.339236821397	78517.484707117095	91281.6218436114	54360.760934271602	64428.556777530699	63558.574146191102	307413.23547811102	63692.557142821097
N039	3	1-Hydroxy-2-(beta-D-glucosyloxy)-9_10-anthraquinone	-	C20 H18 O9	402.095	6.294	401.087	0.74	235421.724736534	256273.01623469201	267420.59226860001	268628.54361077998	273466.51386116899	260169.07125710801	256397.227686417	251807.29317976299	258081.848860511	262917.53129498602	253113.048144578	263550.78370683	254117.823712135	249650.54085718101	256586.37191019501	256808.86777686799	247500.758950066	252792.27424969801	258259.05870413099	249283.73224500599	249971.59484329601	268701.29265239497	263242.20899338601	240735.52412808299	252821.174253859	243879.69990163099	245600.861900121	277145.89705677901	264892.76627640502	259577.33231893301	237348.40849816601	248395.199214597	243271.87727926599	226140.191946356	267968.79929731	233306.517719169	253042.96459781899	242183.90975758401	243034.62596957199	251675.15997802	254871.92283749799
N040	3	Pantothenicacid(VitaminB5)	-	C9 H17 N O5	219.11	2.99	218.103	0.86	237533.752943917	175550.67403417401	276451.89757520001	275579.64542103099	200367.001981215	182871.06309133599	232546.20260860099	269285.99956539599	98770.0724406956	226614.34109935199	161328.18992195901	103243.236147492	182140.71886208601	195977.40186901399	112563.695602457	198503.32170660101	171528.01518953199	141312.25663898999	90373.926449334598	103839.700138111	80512.5298498833	162570.11946649299	199979.50495648399	183658.25726127101	106734.093021315	181046.542720069	211780.342659583	138913.517641657	100052.220462115	99869.6876986227	195987.38852911501	177261.53984031401	100886.42405058601	217348.497965772	196217.52805835099	163544.84903518099	153366.29669119799	146626.81811338899	177682.00026714499	200370.610509466	117657.87169372301
N041	1	D-Phenylalanine	C02265	C9 H11 N O2	165.079	2.465	164.072	0.82	128147.817942284	141313.49162880101	139340.10910199399	89215.354023836495	116604.735332212	89368.063494351794	148654.11530822399	237225.47965666099	59779.531220773097	140420.54507457701	143013.489287984	276153.92460446601	122052.757510471	125697.218110979	84378.522456140505	99998.805614628494	85642.008018497902	73880.387672840894	71663.029590209393	13394.8279379086	88309.511254716796	198122.071049897	14243.814553558301	14026.730925010401	12382.927196820699	12242.830517349799	8093.7582382331902	11252.0139060481	14675.6373744841	10810.1697082924	9763.4994756926899	12473.1864555721	12008.518446574501	13192.0500052275	13023.2351471407	9979.4594294425006	11650.2424606165	14259.7779017009	12365.5869482218	13307.878385698299	11979.6652490119
N042	3	[FA(18:2)]9Z_11E-octadecadienoicacid	-	C18 H32 O2	280.24	10.438	279.233	0.81	52339.135732747702	37482.563551004001	43537.520871355497	30909.271403373699	39955.620697259299	13732.106695263599	13754.369424201899	37382.130667019199	15885.859564923499	10045.881505327299	13331.020417001901	11639.1898823458	36205.794839929702	54830.718058850798	6771.2682807236097	7397.8671841825299	25354.371321819101	50127.812201225497	30404.595988026798	76683.254438711403	27227.4887467427	42680.254415617303	38631.9773003296	33135.773827435602	50412.158163529602	30725.922168958601	33689.658652977501	44699.850611599402	25290.656540681401	25125.973615324201	33164.686089923598	27563.2675490728	45546.197044244997	17148.3097063401	17184.506212047199	15708.953050803	21402.280734981101	14227.995615174599	21111.3320360744	211776.58921467201	27556.557682782099
N045	1	Monobutyl phthalate	-	C12 H14 O4	222.089	6.782	221.082	0.86	163826.33944432501	143210.10484456801	162719.296162332	201540.96044074601	165440.808101359	151513.64420221301	151918.65905925701	185385.090055095	122761.084332725	193848.26634694901	122586.93098962	132298.346694559	140024.19296059999	150848.09342102101	144008.05707101701	160038.63171577401	127565.005499184	127731.17191206	104258.389027832	82015.158752127696	110255.043596608	111472.962663946	89475.395808737303	126912.23435352099	112714.911869106	127558.213162122	82183.227381517805	119409.07165971999	102246.9116437	91898.154062981601	123691.058195412	113507.28726994	113845.06068932101	116613.999164108	117072.518830852	114053.518202846	127408.812407786	118067.561994706	122876.26025540799	123612.154904176	130010.17626731801
N046	3	(R)(-)-Allantoin	C02348	C4 H6 N4 O3	158.044	1.091	157.036	0.84	651.31758842806596	2936.4615301136801	1010.4767475072	1063.64334754677	1985.91762143958	1414.16161977775	963.68205953254801	2159.8297867428	790.30474510755698	1187.68994453345	990.46693849769804	891.193628051313	1209.9322724200899	1458.33378713928	3656.5542241827702	2803.688654176	2618.02278986996	1238.26421091118	928.46137887309499	1444.4267552932899	1052.6928882945599	1448.51297852119	2157.5387496963999	2926.9532769429102	3546.6059611324099	1627.98259552529	1058.0604929558499	10853.1417797003	3402.7872050413598	1447.12473494953	2598.74513896598	1694.8427973158	895.83853587369799	2918.5550610888699	871.83327382405696	1982.3383526106099	1047.8272478274801	1345.98162290798	2891.0243918851002	198358.36466724801	1046.6017838446
N047	1	2_2'-Iminodipropanoate	-	C6 H11 N O4	161.069	1.417	160.061	0.71	139750.39374238101	149487.70138050601	146902.39846954701	185813.87760364701	89850.880110545302	120372.02971781199	86966.420602567596	75922.390415859103	24116.0949679349	90151.005241843493	114028.44884655499	134801.19046797499	41960.835254574798	26983.0551083668	21603.0066417446	124423.906982043	25999.2249012598	20657.026754364098	5176.4861420208499	6903.6101196741402	4292.0419079131798	3777.7077334559899	6333.2494000161496	2701.9948998230798	6347.59108974023	2495.6696703305402	4011.34468655199	5989.9257381521102	4486.2604776724902	7406.6028227554198	2157.2132055529501	2191.5583256275199	1968.8908038531899	1972.52321070834	2110.2789266531299	2292.59392913386	1868.1015622376101	2008.5154032283699	2073.1000444053702	1925.49289838097	1970.9571487543101
[truncated: 133 more rows]
[truncated: 7 more columns]
